# Supplementary material for: Long non-coding RNA NR2F1-AS1 induces breast cancer lung metastatic dormancy by regulating NR2F1 and ΔNp63
Source: Nat Commun. 2021 Sep 2;12:5232. doi: 10.1038/s41467-021-25552-0 (PMC8413371; doi:10.1038/s41467-021-25552-0)
Supplement: Supplementary file 4 — source data [file 41467_2021_25552_MOESM4_ESM.xlsx]

## Sheet: Fig 1
Fig. 1a				Fig. 1b/c	MCF10CA1h v.s. MCF10CA1a								CA1h-P1 v.s. CA1h-P2							Fig. 1d									Fig. 1e				Fig. 1f
	CA1h-P1	CA1h-P2		Days after inoculation	2 days				4 days		7 days		2 days				4 days			Groups		Week 0	Week 4	Week 8	Week 12	Week 14	Week 18			Lung met.- bearing	Lung met.- free			CA1a	CA1h	CA1h-P1	CA1h-P2
Relative invasion distance	2.11679	1.33355			NO. of GFP+ cells	EdU+GFP+ cells%	NO. of GFP+ cells	EdU+GFP+ cells%	EdU+GFP+ cells%	EdU+GFP+ cells%	EdU+GFP+ cells%	EdU+GFP+ cells%	NO. of GFP+ cells	EdU+GFP+ cells%	NO. of GFP+ cells	EdU+GFP+ cells%	EdU+GFP+ cells%	EdU+GFP+ cells%		CA1h-P1	1	1	0.0546946	0.0992269	0.153382	0.05933	4.67987		MCF10CA1a	7 (100%)	0 (0%)		Number of nodules	4	0	20	0
	0.21834	1.16746			38	0	27	0.0740741	0	0.142857	0	0	21	0.0952381	56	0.0535714	0	0.05			2	1	0.108916	0.177881	0.667786	0.659705	211.505		MCF10CA1h	3 (37.5%)	5 (62.5%)			16	4	44	0
	0.753663	1.5223			54	0.0555556	11	0.181818	0	0.175	0.0731707	0	21	0.238095	57	0.0877193	0.0588235	0.0701754			3	1	0.0213842	0.038034	0.0809754	0.265991	5.94105		CA1h-P1	4 (80%)	1 (20%)			5	1	33	0
	0.906851	1.04444			46	0	17	0	0	0.09375	0.08	0.0714286	36	0.138889	53	0.132075	0.0769231	0.0434783			4	1	0.0250202	0.086352	0.624776	4.22637	8.61526		CA1h-P2	0 (0%)	9 (100%)			8	8	12	3
	0.372526	2.62969			34	0.0294118	23	0.0869565	0.0625	0.166667	0.0606061	0.0714286	31	0.0322581	61	0.0491803	0.0384615	0.127273			5	1	0.0301643	0.0545525	0.0713831	0.0428386	0.349208							2	5	12	0
	3.23786	3.24905			22	0	14	0	0.0714286	0.3125	0.0625	0	64	0.03125	17	0	0.1	0.115385		CA1h-P2	6	1	0.337291	0.361479	0.247607	0.361855	0.440266							9	4		0
	1.30055	1.52655			37	0	23	0.0869565	0.125	0.16129	0	0.0909091	26	0.0769231	39	0.102564	0.0384615	0.185185			7	1	0.305732	0.226317	0.203839	0.0868453	0.105594							9	3		2
	1.50525	2.86068			10	0.1	19	0.0526316	0.0238095	0.0740741	0.166667	0.0454545	33	0.121212	51	0.0588235	0.125	0.0416667			8	1	0.254293	0.132324	0.20022	0.267631	0.520044								3		0
	1.16546	0.622693			44	0.0227273	15	0.0666667	0.030303	0	0.0909091	0.2	28	0.0357143	64	0.125	0.0952381	0			9	1	0.319014	0.368585	0.240595	0.150314	0.38554										5
	0.387961	2.98412			26	0	28	0.0714286	0.030303	0.225	0	0.0384615	31	0.0645161	24	0.0416667	0	0			10	1	0.158971	0.355825	0.446043	0.290962	0.0709886
	1.01024	3.23037			38	0.0789474	6	0.333333	0	0.192308	0.1	0.142857	29	0.172414	35	0.0571429	0.125	0.0769231			11	1	0.0940607	0.265933	0.254477	0.136386	0.0320402
	0.0435182	0.979741			15	0	20	0.05	0.06	0.0888889	0.0909091	0	15	0.133333	37	0	0	0.0465116			12	1	0.171893	0.24775	0.356612	0.232354	0.091761
	0.929317	2.41655			31	0.0967742	7	0.142857	0.111111	0.24	0.0454545	0.0714286	23	0	34	0.0588235	0.136364	0.157895			13	1	0.31412	0.40252	0.456955	0.21465	0.456525
	0.800011	1.13164			22	0	21	0.142857	0.0967742	0.0810811	0	0	38	0.157895	34	0	0.0588235	0.0540541			14	1	0.322067	0.427238	0.555964	0.140857	0.116112
	0.251665	2.23033			23	0.130435	25	0.12	0.05	0.0465116	0.0322581	0.173913	39	0.0512821	29	0.0344828	0.210526	0
					24	0	20	0.05	0.0454545	0	0.027027	0.0285714	36	0.0833333	50	0.02	0.555556	0.0789474
Invasion distance (μm)	508.79	320.53			23	0	21	0.0952381	0	0	0	0.115385	44	0.227273	24	0.0416667	0.0384615	0.0769231
	52.48	280.61			22	0.0454545	27	0.185185	0.0555556	0	0	0.027027	28	0.178571	25	0.04	0.15625	0
	181.15	365.9			36	0.0555556	17	0.117647	0.0392157	0	0	0.136364	30	0.166667	28	0.0357143	0.230769	0.0952381
	217.97	251.04			26	0.0384615	30	0.133333	0.0769231	0.2	0.04	0.0666667	23	0.0869565	15	0	0.0384615	0.0434783
	89.54	632.07			23	0	22	0.0909091	0.142857	0.04	0	0	52	0.0576923	25	0.04	0.145833	0
	778.25	780.94			25	0.08	25	0.12	0.0625	0.03125	0	0.0909091	16	0.25	52	0.0192308	0.025641	0
	312.6	366.92			25	0.2	22	0.0454545	0.277778	0.0833333	0	0.0810811	22	0	28	0.0357143	0.102564	0
	361.8	687.59			9	0	20	0.15	0.0625	0.21875	0.0645161	0.172414	11	0.181818	12	0.166667	0.235294	0
	280.13	149.67			15	0	16	0	0.0909091	0.0833333	0.0434783	0.0740741	11	0.0909091	30	0.0666667	0.125	0
	93.25	717.26			14	0.0714286	30	0.0333333	0	0.047619	0.0851064	0.108108	14	0.0714286	25	0	0.0454545	0.030303
	242.82	776.45			18	0	15	0.4	0	0.05	0.0357143	0.115385	15	0.2	39	0.025641	0.162162	0
	10.46	235.49			25	0	31	0.129032	0	0.0638298	0.0408163	0.190476	10	0.3	26	0.0769231	0.5	0
	223.37	580.84			30	0.133333	49	0.102041	0	0.0540541	0	0.0566038	19	0.210526	30	0.0333333	0.333333	0
	192.29	272			31	0.0645161	18	0.111111	0	0	0.0178571	0.037037	24	0.125	20	0.1	0	0
	60.49	536.08			12	0	29	0.172414	0	0.1	0.047619	0.0769231	27	0.111111	48	0.0208333	0.0384615	0

## Sheet: Fig 2
Fig. 2a								Fig. 2c	CA1h-P2							Fig. 2d	CA1h-P2				Fig. 2f	CA1h-P1					Fig. 2g	CA1h-P1			Fig. 2i	4175-LM2			Fig. 2j	4175-LM2
		MCF10AT	MCF10CA1h	MCF10CA1a	CA1h-P1	CA1h-P2			pSuper		shNAS1#1		shNAS1#2				pSuper	shNAS1#1	shNAS1#2			pLVX		NAS1				pLVX	NAS1			pLVX	NAS1			pLVX	NAS1
	MT-RNR1	-0.45847	-0.43363	-0.46532	-0.43124	1.78865			NO. of GFP+ cells	EdU+GFP+ cells%	NO. of GFP+ cells	EdU+GFP+ cells%	NO. of GFP+ cells	EdU+GFP+ cells%		Lung met. nodules	4	13	51			Number of GFP+ cells	EdU+GFP+ cells%	Number of GFP+ cells	EdU+GFP+ cells%		Lung met. nodules	72	87			150.24	89.68		Lung met. BLI	6708612	11605772
	MT-RNR2	-0.51042	-0.36811	-0.52287	-0.38295	1.78435			37	0	9	0	19	0.0526316			0	7	6			24	0.125	16	0			66	58			263.15	663.03			46821769	8897594
	SNHG14	-1.14467	0.386703	-0.53211	-0.19902	1.4891			5	0	4	0	5	0			4	10	5			38	0.0789474	75	0			67	0			112.8	650.23			285237924	2822184
	NEAT1	-1.05852	0.185964	-0.84112	0.278405	1.43526			24	0.0416667	6	0.166667	17	0.294118			8	33	9			26	0.0769231	43	0.0465116			81	0			102.49	239.97			11330950	10436501
	NR2F1-AS1	-1.35648	0.360622	-0.60711	0.367573	1.2354			17	0	10	0.1	25	0.12			4	4	23			43	0.0697674	31	0.0322581			68	46			629.56	177.64			9342015	4986818
	MALAT1	-0.89455	0.533457	-1.09943	0.164635	1.29589			31	0.0322581	6	0	14	0.142857			2	15	33			53	0.0566038	53	0			144	0			31.91	162.92			4998554	2291430
	RP11-292B8	-0.54266	0.184167	-1.31754	0.322675	1.35336			10	0.1	9	0	22	0.0454545			1	3	3			29	0.0689655	59	0			116	0			96.87	269.24			208576153	29107526
	RP11-705C15	-0.81809	-0.00791	-1.16237	0.957116	1.03126			45	0	8	0.125	29	0.0689655								20	0.05	60	0			114	75			201.96	224.01			12432634	4230526
	AC159540	-0.94637	0.445211	-1.204	0.815316	0.889842			24	0.0833333	16	0.0625	9	0								30	0.0666667	59	0				69			301.91	287.64				4398640
	RP11-46D6	-1.16758	0.812504	-0.96878	0.377524	0.94633			15	0.0666667	5	0.2	21	0.142857								17	0.0588235	27	0.037037							122.17	289.26
	XIST	-0.9681	0.215647	-1.11173	0.785849	1.07833			24	0.0416667	5	0.2	20	0.1								30	0.0333333	92	0							66.25	612.69
	CECR7	-1.16294	1.38021	-0.69565	-0.02937	0.507744			20	0	22	0.136364	20	0.05								14	0.0714286	22	0.0909091							163.18	184.23
	RP3-368A4	-1.0954	0.138517	-0.85709	0.459162	1.3548			38	0.0526316	21	0.047619	38	0.0789474								16	0.0625	26	0							205.32	262.1
	C1RL-AS1	-1.08146	0.404632	-1.06284	0.760596	0.979072			40	0	19	0.0526316	22	0.0454545								22	0.0909091	17	0.117647							112.59	245.61
	SCARNA10	-1.10646	0.873964	-0.97128	0.187145	1.01663			33	0	33	0.121212	16	0.0625								23	0.0434783	24	0							341.82	148.06
	RP11-395B7	-0.88763	0.292558	-0.95218	0.058481	1.48877			35	0	17	0.0588235	18	0.0555556								24	0.0833333	24	0							141.41	373.34
	CTB-89H12	-0.87755	0.772456	-1.28883	0.679378	0.714547			26	0.0769231	19	0.210526	26	0								14	0.142857	15	0.0666667							150.14	305.92
	RP11-427H3	-1.06707	0.091537	-0.97493	0.961667	0.988789			21	0	9	0.222222	7	0								39	0	20	0							141.84	318.1
	AC002055	0.666032	-0.58644	1.42909	-0.6276	-0.88109			46	0	19	0.105263	23	0.0434783								13	0	16	0							110.56	124.46
	SBDSP1	1.28103	-0.85575	0.827073	-0.34473	-0.90762			12	0	18	0.166667	19	0.105263								17	0.176471	29	0.103448							24.43	642.86
	TERC	1.26108	-0.75657	0.907897	-0.61798	-0.79443			18	0.166667	18	0.277778	25	0.12								19	0.0526316	20	0.05							397.08	256.18
	RP11-346D6	0.338501	-0.41119	1.52386	-0.31253	-1.13865			35	0	31	0.16129	8	0.25								26	0	17	0.0588235							46.28	328.19
	FAM83H-AS1	0.125281	-0.58976	1.39433	0.328812	-1.25866			34	0	28	0.0714286	11	0.0909091								17	0	28	0							268.62	399.33
	MIR205HG	1.32843	-0.63782	0.34992	0.242839	-1.28337			19	0.0526316	25	0.04	22	0.0454545								41	0	35	0.114286							213.34	79.92
	RN7SL3	0.182799	-0.61901	1.67095	-0.49681	-0.73792			12	0	45	0.0222222	3	0								12	0.0833333	13	0.0769231								430.03
									23	0.0434783	22	0.0454545	12	0.0833333								19	0.105263	17	0.0588235								649.79
									15	0	24	0	16	0.0625								24	0.125	32	0.0625								283.58
									30	0.0333333	6	0	22	0.0454545								35	0.0857143	44	0.0909091
									32	0	26	0.0384615	32	0.03125								13	0.0769231	14	0.142857
									24	0	28	0.0714286	6	0								11	0.0909091	21	0
									22	0	8	0.125	27	0.0740741								17	0.176471	86	0

## Sheet: Fig 3
Fig. 3f	CA1h-P2				Fig. 3h	CA1h-P2				Fig. 3i	MCF10AT			Fig. 3k
	pSuper	shNAS1#1	shNAS1#2			pSuper	shNAS1#1	shNAS1#2			pLVX	NAS1		MCF10CA1a	Recurrence	Non-recurrence
No. of spheres	48	237	382		Tumor volume (cm3)	0.001755	0.145647	0.115648		No. of spheres	41	7		pLVX	8 (80%)	2 (20%)
	36	375	591			0.00052	0.493743	0.06744			55	13		NAS1	2 (22.2%)	7 (77.8%)
	25	297	460			0.003984	0.170004	0.060442			48	19
						0.00052	0.61696	0.07565
						0.00052	0.078427	0.232825
						0.044133	0.594703	0.358191
						0.001755	0.188483	0.684183
						0.001488	0.185183	0.111414
							0.697319	0.033127
							0.345887	0.022034

## Sheet: Fig 4
Fig. 4c	MCF7		MCF10AT			Fig. 4f	CA1h-P2					Fig. 4g	CA1h-P2					Fig. 4h	CA1h-P2					Fig. 4i
	pLVX	NR2F1	pLVX	NR2F1			pSuper	shNAS1#1	pSuper	shNAS1#1			pSuper	shNAS1#1	pSuper	shNAS1#1			pSuper	shNAS1#1	pSuper	shNAS1#1				Lung met.- bearing	Lung met.- free
	375	79	18	3			pLVX	pLVX	NR2F1	NR2F1			pLVX	pLVX	NR2F1	NR2F1			pLVX	pLVX	NR2F1	NR2F1		pSuper	pLVX	4 (57.1%)	3 (42.9%)
	312	61	40	12			31	91	21	28			0.0294118	0.0555556	0.05	0.0357143			0	13	1	0		shNAS1#1	pLVX	7 (87.5%)	1 (12.5%)
	270	100	42	14			43	101	20	25			0.025	0.0454545	0	0.0333333			1	4	0	3		pSuper	NR2F1	4 (50%)	4 (50%)
							23	72	29	33			0.142857	0.0512821	0.0588235	0			6	11	1	1		shNAS1#1	NR2F1	5 (62.5%)	3 (37.5%)
													0.0909091	0.0285714	0.0555556	0			1	7	0	1
													0.0666667	0.047619	0.0434783	0			0	5	1	0
													0.047619	0.04	0.0769231	0.0625			1	15	0	0
													0	0	0.0344828	0.107143			0	1	4	1
													0.0909091	0.105263	0	0.09375				0	0	3
													0	0.0588235	0.0277778	0
													0	0.0952381	0	0
													0.111111	0.0909091	0.0357143	0
													0.0555556	0.0454545	0	0
													0.047619	0.0434783	0.0588235	0.0869565
													0	0.0416667	0	0
													0.117647	0	0.0238095	0.0740741
													0	0	0	0.0454545
													0.05	0.0967742	0	0
													0	0.0425532	0.0909091	0.0277778
													0	0.0714286	0.04	0.0357143
													0.0588235	0.0645161	0.0333333	0
													0	0.176471	0.0416667	0
													0	0.157895	0	0.0357143
													0	0.142857	0	0.0740741
													0	0.1	0	0.0322581
													0.047619	0.125	0	0.04
													0.0625	0.0909091	0.0588235	0
													0	0.0555556	0	0
													0.0714286	0.0967742	0	0.0526316
													0	0.105263	0	0.0606061
													0.0731707	0.190476	0.136364	0.0833333

## Sheet: Fig 5
Fig. 5b	RIP by PTBP1-HA in MCF10CA1h			Fig. 5d	RIP by PTBP1-HA in MCF10CA1h			Fig. 5e	RIP by NAS1 in MCF10CA1h			Fig. 5f	RIP by PTBP1 in CA1h-P2				Fig. 5g	RIP by NAS1 in MCF10CA1h				Fig. 5i	HeLa						Fig. 5k	RIP by segments of NR2F1 in MCF10CA1h							Fig. 5m	HeLa ( pGF-5'UTR-PT )				Fig. 5n	HeLa
	IgG	anti-HA			IgG	anti-HA			IgG	anti-GFP			pSuper	shNAS1#1	shNAS1#2			NC	siPTBP1#1	siPTBP1#2			NC	EMCV IRES	5'UTR	5'UTR-PT	5'UTR-GC			NC	5'UTR	5'UTR-PT	5'UTR-GC	CDS	3'UTR			NC	siPTBP1#1	siPTBP1#2			pGF-5'UTR		pGF-5'UTR-PT		pGF-5'UTR-GC
Relative NAS1 level	1.91449	28.6811		Relative NR2F1 level	1.00594	1422.55		Relative NR2F1 level	1.29891	14.2181		IgG	0.00628025	0.00549969	0.00154134		NR2F1/NAS1	0.0218274	0.0188502	0.0145239			1.06696	191.231	1.76298	172.829	1.37838		NAS1 level (% input)	0.0368861	0.253019	0.0641484	0.362439	0.163765	0.150908			1.14068	0.570417	0.475497			pLVX	NAS1	pLVX	NAS1	pLVX	NAS1
	0.506008	30.1925			1.02601	1495.56			0.829842	13.2344			0.00533317	0.00184975	0.001187			0.0113962	0.0134124	0.0147653			0.987392	140.399	1.73173	188.979	1.14172			0.0340758	0.2931	0.0622954	0.323027	0.143255	0.144259			1.00578	0.661815	0.442463			1.0617	1.68541	115.335	127.023	1.29177	1.02031
	1.03226	30.7664			0.968893	1733.23			0.927741	13.7242			0.00704742	0.0056367	0.00140288			0.0169877	0.0184623	0.0189094			0.945649	131.263	2.10131	198.999	0.827621			0.0334318	0.284783	0.0494661	0.33741	0.126227	0.124932			0.853534	0.609296	0.472806			0.905332	1.99102	136.006	150.287	1.1563	0.999667
												anti-PTBP1	5.60672	3.30827	2.00626																												1.03297	2.03662	161.759	176.434	0.875095	0.96971
													5.58145	3.26981	2.40351
													5.52996	4.15109	2.95563

## Sheet: Fig 6
Fig. 6a										Fig. 6b											Fig. 6c											Fig. 6f	CA1h-P2					Fig. 6h		ChIP in MCF10CA1h							Fig. 6i
		CA1h-P2			MCF10CA1h		MCF7				CA1h-P2			MCF10AT		MCF10CA1h		MCF7				CA1h-P2			MCF10AT		MCF10CA1h		MCF7				pSuper	shNAS1#2	pSuper	shNAS1#2				IgG			anti-HA					plvx-NC	NAS1-NC
		pSuper	shNAS1#1	shNAS1#2	pLVX	NR2F1	pLVX	NR2F1			pSuper	shNAS1#1	shNAS1#2	pLVX	NAS1	pLVX	NR2F1	pLVX	NR2F1			pSuper	shNAS1#1	shNAS1#2	pLVX	NAS1	pLVX	NR2F1	pLVX	NR2F1			scramble	scramble	shΔNp63	shΔNp63		pLVX	P1	0.00138	0.002017	0.001937	0.001091	0.001455	0.001671		CDH1	0.744548	0.049136
	ΔNp63	-0.66294	1.3453	1.56401	0.587008	-0.84638	1.10576	-0.84638			1.04635	12.2977	18.9872	1.20522	0.197765	0.911963	0.41472	0.948428	0.0291256			0.942689	25.2066	33.1862	1.09161	0.250355	0.990229	0.300772	1.0804	0.0924375			31	16	189	56			P2	0.002023	0.002062	0.001827	0.001489	0.001419	0.002245			1.24706	0.0358319
	RP11-356I2	-1.06872	0.845807	0.775367	0.884931	-0.86592	0.846911	-0.86592			0.936558	14.5771	18.2484	0.874466	0.184225	1.19422	0.498455	1.03612	0.0313898			1.04462	24.8002	34.5431	0.952595	0.223406	0.963383	0.298095	1.10831	0.096642			45	25	222	82			P3	0.0018	0.002151	0.002028	0.001384	0.001477	0.001513			1.00839	0.0374852
	MIR205HG	-0.685	0.896338	1.8534	-0.51495	-0.74621	1.46207	-0.20091			1.0171	13.6532	16.9003	0.920318	0.187393	0.893815	0.540752	1.01545	0.0194706			1.01269	24.6304	31.3459	0.955795	0.260108	1.04639	0.200973	0.811295	0.115345			32	18	218	70		NR2F1-HA	P1	0.001712	0.001173	0.001369	0.005516	0.004633	0.004271		CDH2	1.12867	3.97914
	PCDHA14	-0.65687	2.12561	0.075291	-0.01984	-0.70043	1.4207	-0.70043																															P2	0.001291	0.001735	0.001394	0.005441	0.004946	0.00579			0.873415	4.06397
	RP11-973D8	-0.99342	1.35142	0.974541	1.05693	-0.85406	0.651191	-0.85406																															P3	0.001438	0.001836	0.001864	0.004296	0.004792	0.004852			0.997913	4.95769
	RN7SL56P	-1.06524	-0.21773	0.635016	0.962704	-1.02392	0.745771	-0.68456																																							VIM	0.94011	1.56888
	RP11-361D15	-0.81519	-0.10164	1.64813	1.42463	-0.6962	-0.03223	-0.6962																																								1.05319	1.67348
	INSM2	-0.98131	0.597109	0.539035	0.246883	-0.77976	1.31263	-0.77976																																								1.0067	1.52287
	MMP1	-0.76488	-0.13214	1.06349	1.48057	-0.60698	-0.26661	-0.60698																																							FN1	1.0241	5.88164
	RP11-265D17	-0.62591	1.33403	1.42109	0.268618	-0.95149	1.28731	-0.60444																																								0.96444	5.17415
	LA16c-321D4	-0.64955	-0.02122	-0.04434	-0.24807	-0.61468	1.47743	-0.61468																																								1.01146	4.40179
	KRT78	-0.94808	0.130602	-0.42858	0.356041	-1.02706	1.22805	-0.55703																																							ZEB1	1.05342	3.16741
	RP11-864G5	-1.0215	1.06801	1.15344	1.03169	-0.85719	0.682693	-0.85719																																								0.744665	3.03011
	MMP13	-0.87099	0.157822	1.11092	1.4438	-0.67301	-0.09778	-0.67301																																								1.20192	2.50569
	PIGHP1	-1.06392	0.555114	-0.5441	1.05728	-0.80543	0.649227	-0.90108																																							ZEB2	0.766037	1.51715
	RP11-453E17	-0.90765	1.54702	0.274527	1.37057	-0.7442	0.117822	-0.7442																																								1.11331	1.70745
	GAS6-AS1	-0.92725	-0.15586	1.30178	1.45724	-0.284	-0.35471	-0.81853																																								1.12066	1.61367
	CNTN2	-0.99033	-0.16612	-0.19645	1.03225	-0.58795	0.641004	-1.08531																																							TWIST	1.2435	1.57766
	SOX7	-0.79306	0.89168	-0.01748	1.47239	-0.62584	-0.22071	-0.62584																																								0.880749	2.14232
	RP11-332J15	-0.85842	1.87886	0.459863	1.03169	-0.85719	0.682693	-0.85719																																								0.875747	1.59484
	CTD-2201G3	-0.95969	0.648712	0.589536	1.37057	-0.7442	0.117822	-0.7442
	RP11-254F7	-0.95969	0.648712	0.589536	1.37057	-0.7442	0.117822	-0.7442
	RP11-727A23	-1.03568	0.786945	0.703006	0.443953	-0.82341	1.20287	-0.82341
	RP11-176F3	-1.03226	0.760108	0.694163	0.427021	-0.82019	1.21336	-0.82019
	MYOZ1	-0.96032	-0.01737	-0.05206	1.38042	-0.41163	-0.00704	-0.96175
	PPP1R26P1	-1.03473	1.10159	1.02299	1.03169	-0.85719	0.682693	-0.85719
	RP11-22A3	-1.03473	1.10159	1.02299	1.03169	-0.85719	0.682693	-0.85719
	EPHA8	-0.66273	-0.25592	-0.27089	-0.49259	-0.73869	1.46819	-0.2369
	A3GALT2	-0.87305	0.068907	0.03425	1.45724	-0.284	-0.35471	-0.81853
	RP11-318C24	0.722086	-0.63134	-0.64681	-0.69587	0.041662	-0.74528	1.39949
	PBX2P1	-0.24611	-0.58215	-0.58599	-0.69562	-0.27485	-0.50716	1.47762
	RP11-700J17	2.04187	-0.64535	-0.64535	-0.85621	1.04005	-0.85621	0.672377
	GPRIN2	0.340268	-0.76308	-0.76308	-0.87809	-0.23772	-0.32242	1.43823
	RN7SKP203	1.63575	-0.75319	-0.75319	-0.84455	1.11561	-0.84455	0.573487
	HLA-G	1.63575	-0.75319	-0.75319	-0.84455	1.11561	-0.84455	0.573487
	RP11-557F20	1.63575	-0.75319	-0.75319	-0.84455	1.11561	-0.84455	0.573487
	NEUROD1	0.218282	-0.70657	-0.70657	-0.81211	-0.28887	-0.35808	1.45905
	RN7SL176P	1.03733	-0.70017	-0.70017	-0.69276	1.42772	-0.69276	-0.04221
	ZMYM4-AS1	1.60741	-0.75406	-0.75406	-0.83712	1.15091	-0.83712	0.523334
	TNRC18P2	-0.32915	-0.52204	-0.52204	-0.67882	-0.57285	-0.21906	1.47073
	RP11-122C5	1.59763	-0.51591	-0.76477	-0.10642	1.44368	-0.74045	-0.59681
	FOXS1	1.00989	-0.71739	-0.71739	-0.72183	1.39853	-0.72183	0.045133
	AL356356	1.53946	-0.91574	-0.16839	-0.84351	-0.38833	-0.21443	1.44627
	NRK	-0.45971	-0.50024	-0.50024	-0.68729	-0.6422	-0.11993	1.44942
	FAM209A	-0.17056	-0.82413	-0.82413	-1.13846	0.467915	-0.45851	1.12905
	TNN	1.23912	-0.78446	-0.78446	-0.83851	0.532245	-0.83851	1.14478
	RNF17	1.23912	-0.78446	-0.78446	-0.83851	0.532245	-0.83851	1.14478
	PLD4	1.23912	-0.78446	-0.78446	-0.83851	0.532245	-0.83851	1.14478
	EEF1A1P25	1.23912	-0.78446	-0.78446	-0.83851	0.532245	-0.83851	1.14478
	LRRC7	1.53018	-0.36107	-0.94857	-0.46207	1.36692	-0.95672	0.051871
	ABCC9	-0.10238	-0.59921	-0.59921	-0.72715	-0.5903	-0.13341	1.45086
	AF127936	0.608035	-0.64662	-0.64662	-0.65509	1.45616	-0.65509	-0.14598
	RPS19P3	-0.11379	-0.53426	-0.53426	-0.63854	-0.41195	-0.44192	1.49241
	RP11-35D5	1.10631	-0.79572	-0.79572	-0.855	0.660217	-0.855	1.04979
	CTD-2561J22	0.602552	-0.68609	-0.68609	-0.71354	0.019477	-0.71354	1.4076
	RP11-325L7	0.434867	-0.88392	-0.88392	-1.08089	0.157589	-0.36919	1.29249
	INA	0.288344	-0.60482	-0.60482	-0.64865	-0.16282	-0.64865	1.46013
	MIR4461	-0.36828	-0.41232	-0.41232	-0.54134	-0.51784	-0.43939	1.49857
	RP11-57H14	0.794545	-0.73312	-0.73312	-0.76326	0.184579	-0.76326	1.34194
	AC016732	1.9112	-0.68998	-0.68998	-0.83851	0.532245	-0.83851	1.14478
	RPL5P29	-0.30637	-0.40584	-0.40584	-0.51737	-0.46479	-0.51737	1.49954
	RPL4P3	-0.33512	-0.39475	-0.39475	-0.51046	-0.47892	-0.51046	1.49983
	HNRNPA1P50	-0.21276	-0.53224	-0.53224	-0.66091	-0.31361	-0.51023	1.48476
	ATP2B3	0.435742	-0.74982	-0.74982	-0.83851	0.532245	-0.83851	1.14478
	RP11-674E16	1.65879	-0.71582	-0.71582	-0.76771	0.200922	-0.76771	1.33449
	FAM133CP	0.158105	-0.66062	-0.66062	-0.755	0.155025	-0.755	1.35497
	KRT8P29	1.39568	-0.71144	-0.71144	-0.71354	0.019477	-0.71354	1.4076
	FCRLA	1.63575	-0.75319	-0.75319	-0.84455	1.11561	-0.84455	0.573487
	RP11-798M19	1.3453	-0.78932	-0.78932	-0.85766	0.687793	-0.85766	1.02752
	DDX11L10	1.08138	-0.64925	-0.64925	-0.61113	-0.25664	-0.61113	1.47891
	DDX50P2	0.868506	-0.73994	-0.73994	-0.76771	0.200922	-0.76771	1.33449
	ANKRD30B	1.90438	-0.66592	-0.66592	-0.76407	1.3406	-0.76407	0.187541
	DUXAP10	2.17978	-0.61902	-0.2071	-0.80515	0.354076	-0.80515	1.25622
[truncated: 1 more columns]

## Sheet: Fig 7
	Fig. 7a	NAS1 low						NAS1 high								Fig. 7b														Fig. 7c						Fig. 7d	Patients from Qilu hospital				Fig. 7e	Patients from Qilu hospital				Fig. 7f	NAS1 KD_signature
	Patients	1	2	3	4	5	6	7	8	9	10	11	12	13			NAS1	CDH1	CDH2	VIM	FN1	ZEB1	ZEB2	SNAI1	SNAI2	SNAI3	TWIST1	TWIST2			NAS1	E-BCSC_signature	M-BCSC_signature	EMT_signature			Met-free-survival time (months)	NAS1 High	NAS1 Low			Recur-free-survival time (months)	NAS1 High	NAS1 Low			Met-free-survival time (years)	High	Low
	NAS1 level	0.0474	0.1166	0.1772	0.2476	0.3855	0.6973	0.4562	0.4297	0.4727	0.8308	1.803	4.2446	3.5931			3.2591	0.498145	4.26546	0.605368	1.35703	0.871823	0.653241	0.118871	0.297346	-0.07176	0.393608	-0.70508			3.68774	-1.97946	0.994185	1.01118			110.762	1				235.134	1				7.85763	0
		0.0357	0.1293	0.1921	0.2049	0.4816	0.1653	0.3471	0.5177	0.5335	0.4713	0.94	0.7998	3.1045			3.15655	0.924067	3.12073	0.849023	0.914803	0.402574	-0.57633	-0.47516	0.626681	-1.21775	0.423696	0.953564			3.28695	-0.78707	0.266907	-0.08859			61.5781	0				61.5781	0				8.3039	1
		0.0418	0.0907	0.1114	0.1836	0.3194	0.3292	0.4366	0.4227	0.5463	0.8681	1.7481	1.4029	2.9752			2.97553	-2.85427	-2.03509	-1.89764	-2.57808	-1.34555	-1.8697	0.52547	-2.67151	-0.18853	-2.17813	-2.63232			3.13929	0.055862	1.88474	0.330168			23.4411	0				23.4411	0				5.51677	1
																	2.80462	0.360751	0.204501	-0.14775	0.52504	-0.13455	0.356295	1.46164	-0.22475	0.110113	1.55042	0.18827			2.89144	0.230254	-0.13785	0.962172			101.49	0				101.49	0				9.9822	0
	Gray value (NR2F1/GAPDH)	0.293289	0.196974	0.654185	0.851657	0.85633	0.446779	1.43023	1.45537	1.6996	2.16161	3.47177	0.869578	1.55096			2.59587	1.34312	0.646526	0.394938	1.09469	0.187133	-0.06933	0.789264	0.321562	-0.43756	0.159237	-1.37245			2.76488	-0.91762	0.945507	-0.4681			76.4055	1				121.184	1				7.12115	0
																	2.58079	0.958416	1.01431	0.671819	1.31206	0.783286	0.733526	1.11355	1.38125	0.000577	0.677861	0.461697			2.72796	-0.01171	0.237818	-0.62609			28.8329	1				164.351	1				0.648871	1
																	2.51431	0.003526	-0.98443	-1.23312	-0.35942	0.009074	0.236417	-0.01997	-0.4485	0.402552	-1.67772	-0.53183			2.60667	-0.64542	0.682267	-0.222			57.9616	0				57.9616	0				2.20945	1
																	2.50732	1.39121	0.326908	1.52461	0.967271	0.743936	0.973283	1.52808	1.01123	0.972963	0.78792	0.872967			2.59085	0.167228	0.10782	0.65468			95.6712	0				95.6712	0				4.89254	1
																	2.43255	1.1439	2.09501	0.06268	0.907308	0.763611	0.874301	-0.63383	0.363213	-0.66904	-0.23032	-0.21923			2.5803	-0.74166	1.32994	0.134145			73.4137	0				73.4137	0				2.00411	1
																	2.33365	1.31564	0.95141	0.649669	1.40201	1.1276	0.962285	-0.16277	0.8824	0.785926	0.586013	-0.803			2.51702	-0.62366	-0.6948	-0.15412			29.063	0				29.063	0				11.7399	0
																	2.32247	0.189008	3.34174	0.727195	1.39451	0.478323	-0.17161	-0.92044	0.774881	0.243416	0.860765	0.945278			2.46429	-0.33526	0.779563	-0.38703			114.444	0				114.444	0				0.572211	1
																	2.27478	0.353881	1.82526	1.09268	1.51444	1.10792	0.857804	1.06992	1.80648	0.245482	0.746747	0.116712			2.43265	-0.58235	2.07127	0.660391			38.9589	0				38.9589	0				12.1451	0
																	2.245	0.752325	0.158599	0.638593	1.15466	0.292394	0.600451	0.06036	0.723544	0.785926	0.292258	0.418762			2.343	0.00966	0.674596	0.65905			216.789	0				216.789	0				1.02669	1
																	2.09909	1.04772	2.12901	0.959776	1.35703	0.989873	1.03927	1.69271	1.06353	0.99673	0.829885	0.747175			2.30608	-0.83742	2.03026	0.893021			133.019	0				133.019	0				1.22382	1
																	2.09849	-1.07502	-1.00767	0.638593	-1.27387	1.00955	0.728027	-1.46191	-0.71391	0.31575	1.34455	0.939252			2.25862	-1.3042	0.638787	1.0365			7.82466	1				25.6438	1				9.59617	0
																	2.06438	1.87209	0.482184	-0.44678	0.974767	-0.07455	-0.64672	0.43225	-0.02327	-1.23635	-0.17727	-0.00305			2.2428	0.400954	-0.1881	0.729585			60.0986	0				60.0986	0				1.17728	1
																	2.04502	-0.33309	1.9046	-1.26635	-0.65175	-1.45573	-0.95686	0.71687	-0.28868	0.034678	-0.3483	-2.74787			2.23753	-0.05376	0.840607	0.068514			32.5151	0				32.5151	0				5.11704	1
																	2.0293	-2.96694	-0.75039	0.27311	-0.50933	0.293378	1.03927	-0.50392	-0.60445	1.96395	2.04687	0.551332			2.21643	-0.09779	0.35786	0.144311			15.9781	1				52.9973	1				4.93361	0
																	2.0221	1.34312	0.862438	0.450314	1.47696	0.970198	0.592752	0.352913	0.827188	-0.07899	1.1276	-0.24484			2.18479	-0.87751	0.545654	0.390607			28.9973	0				28.9973	0				7.37851	0
																	1.96591	-0.25065	1.12765	1.76827	2.09159	2.12119	1.71015	1.46065	2.19393	-0.21436	1.70481	1.21193			2.1637	-0.30706	1.34008	0.105834			125.195	0				134.071	0				18.0808	0
																	1.93733	1.28129	2.80338	-1.29958	-0.91409	-0.66775	-1.14053	-0.39087	-0.49306	-0.55537	1.8893	-1.05157			2.13733	-1.29434	0.398975	0.073093			134.071	0				188.548	0				10.9076	0
																	1.92731	-3.22936	-0.24546	0.727195	0.68994	1.33419	0.527864	-0.20343	0.086184	0.592689	0.65965	-0.10248			2.12678	-0.79768	0.888677	-0.29768			188.548	0				100.734	0				2.33539	1
																	1.90512	0.6218	1.73969	1.41386	2.06161	1.98346	1.53418	0.8567	1.64181	0.126647	1.42848	0.954317			2.07405	1.07774	2.28385	1.28692			100.734	0				41.1288	1				1.52772	1
																	1.84251	0.450057	1.28689	0.383863	-0.80166	1.21614	1.00628	0.468943	0.788442	1.53097	0.647773	1.33018			2.03186	-1.05956	0.47436	0.202102			29.6219	1				34.3562	1				8.42437	0
																	1.81297	0.38823	0.513919	0.494615	1.13967	-0.41787	0.432182	1.78097	0.74776	0.10908	0.795046	0.350217			1.91585	-0.90753	0.658867	-0.21111			34.3562	0				31.9233	1				5.66461	0
																	1.79396	0.992765	-0.36106	1.81257	-2.2033	0.684911	-1.44298	-3.95902	2.65887	-0.27119	-0.02129	1.58855			1.89475	-0.16677	0.793776	-0.54232			31.9233	0				43.9562	1				12.5038	0
																	1.74022	1.21947	0.243603	-0.93409	0.794876	0.412412	0.929291	-0.05269	1.33088	-2.96721	0.673902	-0.11755			1.88948	-0.31912	0.54811	-0.07571			43.9562	0				125.655	0				11.3895	0
																	1.73623	0.608061	0.60119	0.50569	0.555022	-0.1198	-0.71051	-0.11517	-0.1366	-0.60083	0.28434	0.003725			1.8051	-0.91283	1.07852	0.239239			125.655	0				109.052	1				13.1745	0
																	1.73299	0.347012	0.430047	0.084831	1.12468	-0.41394	-0.41136	0.006808	-0.7914	-0.04489	-0.15827	0.781825			1.79983	-1.5289	1.09291	1.12709			67.1671	1				104.285	1				7.57016	0
																	1.70036	-1.28798	0.035625	1.20343	0.914803	1.71785	1.94111	0.633566	2.07769	1.01016	1.77212	1.75049			1.77873	-0.03667	0.571217	-0.56915			47.3425	1				41.6548	0				0.936328	1
																	1.68914	0.61493	0.152932	-0.70151	0.532535	-0.42181	-0.17821	-0.06856	-0.20634	0.198981	-0.21211	-0.24861			1.75764	-2.37885	1.27049	0.865653			41.6548	0				107.211	0				11.5455	0
																	1.68155	0.13405	-0.12532	0.306336	0.390122	0.612113	0.731327	0.371756	1.10712	0.869628	0.490998	1.34525			1.73127	0.40123	-0.13819	0.704682			107.211	0				28	1				6.23956	0
																	1.63298	0.841631	1.3277	0.616443	1.39451	0.57473	0.762121	1.42991	1.15749	1.07837	0.274839	0.728344			1.72073	-0.14148	0.378452	-0.56443			80.3836	0				48	1				0.271047	1
																	1.62542	0.484406	1.14465	0.284185	1.49195	1.53094	0.973283	-0.18062	1.68055	-2.72541	0.427655	-0.05804			1.71018	-0.5707	0.838153	0.577659			28	1				41.6548	0				17.6591	0
																	1.57426	0.979025	4.49781	0.771496	0.532535	1.39321	1.52318	-0.41665	1.00542	0.535855	0.897979	0.556605			1.71018	-0.84218	1.60229	0.768323			48	1				121.118	0				10.3518	0
																	1.57087	0.13405	0.768366	0.771496	0.697435	1.95395	2.04009	0.745629	1.96146	0.144214	1.95027	1.68798			1.69963	0.103187	0.577291	-0.14903			41.6548	0				123.814	0				10.768	0
																	1.55794	0.546233	-0.3299	0.084831	0.532535	0.453729	0.00106	1.55189	0.554033	-0.13789	0.481497	-0.22601			1.58889	-0.68158	0.830872	0.423331			121.118	0				87.5178	0				5.54962	0
																	1.54896	1.04772	0.741165	0.461389	0.674949	-0.03126	-0.43226	0.836866	0.04647	-0.26913	0.700823	0.489567			1.57834	0.544242	0.515453	0.047963			123.814	0				118.192	0				8.73922	0
																	1.54611	0.841631	1.77142	1.30311	1.45448	1.21614	1.01727	0.027634	1.13521	1.0112	1.39285	1.41304			1.57834	-0.96279	1.02259	-0.24926			87.5178	0				125.688	1				1.96578	1
																	1.54591	-1.99556	0.049793	1.32526	-0.58429	1.66866	2.08408	0.500678	0.992824	1.1011	0.95578	1.09216			1.56252	0.159392	0.693621	-0.6375			118.192	0				6.44384	1				6.24504	0
																	1.51766	0.422578	0.310474	-0.35818	0.240213	-0.01257	0.528964	-0.46822	0.104588	0.562722	0.456951	0.155127			1.53615	-3.12211	0.371353	0.802234			82.6849	1				19.7918	1				8.85969	0
																	1.50287	1.04085	0.411913	0.793647	1.15466	0.773448	0.759922	0.323162	0.912427	0.64539	0.114897	0.585982			1.52033	0.022793	1.7167	0.877435			6.44384	0				96.0329	0				1.9822	1
																	1.4756	-1.56277	0.144998	2.95332	0.899812	1.38337	2.79895	1.13934	1.84522	2.28326	1.35563	1.64956			1.49924	-0.6866	1.06548	-0.48671			19.7918	0				125.195	0				17.2402	0
																	1.46915	0.841631	0.029958	-0.84549	0.899812	-0.25457	0.180328	0.090111	-1.17982	0.264083	-0.821	-0.35482			1.47815	0.694788	0.945393	1.13729			96.0329	0				80.3836	0				3.43874	1
																	1.45755	0.243966	0.00729	0.904399	0.472572	0.980036	0.720329	1.95551	-0.06202	-0.29186	0.656483	1.41982			1.47815	-1.05057	0.966682	-0.35386			8.38356		1			30.7397		1			6.78987	0
																	1.40986	0.711106	0.782534	0.27311	1.22961	1.55061	0.764321	0.274569	1.3086	-0.60807	0.27088	-0.51375			1.42541	-0.23273	1.76706	0.906725			87.5178		0			87.5178		0			7.99179	0
																	1.40425	0.704237	-0.71922	-0.98947	-0.97405	-0.98058	-0.97556	0.036559	-1.47138	-0.75997	-1.17889	-1.44024			1.39904	-0.27443	1.12705	0.556867			25.9397		1			82.8493		1			8.64887	0
																	1.39376	0.6218	-0.75832	0.04053	-1.2139	0.39372	-0.44876	-0.94027	0.6199	1.23233	0.358769	0.921928			1.3885	-1.1552	-0.33218	0.39276			60.4274		1			96.3616		1			11.2115	1
																	1.37931	-3.48285	0.882839	1.9787	1.55941	2.1507	2.06208	1.78196	1.66118	1.39147	1.28121	-0.04825			1.3674	-0.37127	1.55865	-0.02568			43.3973		0			43.3973		1			7.25257	0
																	1.37518	-2.15219	0.228303	0.561067	0.85484	1.71785	1.01727	1.0124	1.60306	0.114246	0.70399	-0.09344			1.3674	-0.65248	0.56841	-1.15352			78.2137		0			78.2137		0			11.9233	0
																	1.36618	-2.10548	-1.27061	0.793647	-1.7236	1.63915	1.4022	0.195232	0.203388	1.01946	0.407068	-0.13562			1.3674	-2.00401	0.713334	1.18608			41.8849		1			50.3342		1			6.04517	0
																	1.36168	-1.14372	-0.16159	1.13698	-0.58429	1.66866	1.4242	1.36941	0.886274	0.829327	0.64223	1.43263			1.34631	-0.36374	0.900953	0.083968			4.2411		1			29.7534		1			8.80219	0
																	1.35626	-0.54605	1.00071	1.92332	2.88611	1.48175	1.93011	1.01934	1.11875	0.435619	0.851263	0.385619			1.34103	0.114481	0.084441	0.968793			49.5452		0			49.5452		0			3.37845	1
																	1.35205	0.62867	0.507685	0.538916	0.562517	0.427168	0.139635	0.075236	-0.02618	-0.13066	0.555925	0.521203			1.34103	0.022299	0.48523	0.370293			12.1315		1			26.7616		1			10.3765	0
																	1.33718	0.793543	2.05534	0.50569	0.802372	0.960361	1.01727	0.490761	0.559845	1.17447	0.546424	1.17954			1.33576	-3.50364	1.02304	0.235796			46.0274		0			46.0274		0			10.6749	0
																	1.33299	-0.06517	0.107029	2.00085	1.04972	1.7572	1.4242	1.10165	0.901772	0.534821	1.0215	1.4846			1.31994	-0.22528	1.3107	0.581485			12.1315		1			26.7616		1			1.73306	1
																	1.31643	-0.04456	0.354676	1.28096	0.322663	1.05874	1.47919	1.27024	1.45196	0.541021	0.97795	1.62922			1.27248	-1.00846	1.38497	-0.00643			110.696		0			110.696		0			9.65366	0
																	1.31248	-4.00839	-1.31822	-0.60183	-0.05211	0.793123	-0.06713	-0.82622	-0.15404	-0.59567	-1.97068	-1.38751			1.24611	-1.2459	-0.42556	0.490887			0.01		1			0.01		1			8.29843	0
																	1.30998	-0.37431	0.864138	2.23343	1.82925	1.89492	1.49019	0.601832	2.10675	0.266149	1.8608	0.756214			1.24084	-0.05845	0.693544	0.244952			21.4027		0			21.4027		0			6.56537	1
																	1.29585	-0.285	1.02905	0.738271	1.40201	1.27516	0.740125	-0.26591	0.558876	-0.03766	0.411819	-0.08968			1.23557	-1.30151	0.111667	0.719805			41.1945		0			41.1945		1			1.84531	1
																	1.27783	-0.44301	0.12743	1.14806	0.255204	0.12614	-0.13641	1.21074	0.186922	0.211382	1.46807	1.52753			1.23557	-1.30859	-0.19785	0.58904			91.5945		0			91.5945		0			0.353183	1
																	1.27209	0.999634	1.04548	0.738271	1.40201	0.474388	-0.35857	0.330104	1.33088	-0.04592	0.402317	0.675617			1.2092	-0.41609	0.866279	0.070099			25.9397		1			82.8493		1			2.14921	1
																	1.26346	0.202748	-0.71752	1.38064	-0.02213	-1.16454	-0.43336	0.162506	-0.70325	-0.3766	1.75787	-1.44777			1.19865	-0.72269	1.2448	1.35953			84		1			84		1			5.5551	0
																	1.26176	-0.38118	1.37133	0.882249	0.337654	-0.09127	-0.1936	0.872567	1.13328	-0.84367	0.519503	-0.03092			1.16701	0.061009	-0.47843	0.465382			41.6548		0			41.6548		0			2.81177	1
																	1.25886	-0.93075	-0.01651	1.00408	-1.84352	1.03906	1.89711	0.082178	-0.4456	3.45405	-0.14244	0.755461			1.15646	-0.39005	0.446386	0.03507			72.3945		0			72.3945		0			6.17112	0
																	1.25679	0.477536	0.783667	0.328486	1.32705	0.940686	0.279309	-0.07749	0.97442	-0.09966	0.662025	0.585982			1.13537	-0.15521	0.978946	0.25568			92.5151		0			92.5151		0			1.61807	1
																	1.24759	0.86224	-0.79685	-0.59076	0.015349	0.694748	0.174829	-0.48904	-0.15888	0.071879	1.90593	0.222919			1.12482	-1.3423	1.01237	-0.19358			55.3315		0			55.3315		0			2.22313	1
																	1.24249	0.786673	0.618758	0.27311	1.13217	0.538332	0.126437	0.97868	-0.05136	-0.22573	0.578887	-0.69001			1.11427	-0.59705	-0.6711	0.356152			0.01		1			0.01		1			7.47707	1
																	1.23756	-0.285	0.979745	1.86795	2.24899	1.86541	1.54518	0.140688	1.23789	0.740459	1.5425	0.273386			1.109	-0.52042	2.37101	1.15035			44.4164		0			44.4164		0			2.29706	1
																	1.2374	0.896589	-0.18255	1.1702	-0.41189	0.526527	0.161631	1.68874	-0.63932	0.727025	0.471995	1.12455			1.109	-1.47684	0.51474	0.915041			36.7233		0			36.7233		1			6.3436	0
																	1.21794	-1.51468	-0.85069	0.981926	0.075313	1.18662	1.52318	0.512578	1.10712	0.98743	1.12839	1.53205			1.07209	0.869048	0.033921	1.17995			14.8932		1			70.126		1			11.4497	0
																	1.21517	0.711106	0.708296	1.51354	1.04223	1.60964	0.783017	0.280519	1.07031	0.643323	0.589972	0.723072			1.07209	-1.84139	0.11518	0.16357			46.9479		0			46.9479		0			11.1951	0
																	1.21278	-0.14761	-0.56338	0.350637	-0.74169	0.327809	-0.24859	1.4061	0.264412	0.671224	0.314428	0.897824			1.05099	0.060575	1.03235	0.801106			11		1			11		1			8.52841	1
																	1.20993	-1.76199	-2.17053	1.63537	-0.65924	0.378964	-0.03853	-0.80044	-3.84259	-2.83288	2.28916	-2.78455			1.04045	0.077545	1.20668	0.380687			41.6548		0			41.6548		1			10.3272	0
																	1.20698	0.401969	1.09025	1.41386	1.56691	0.940686	0.733526	0.160522	1.38221	0.882028	2.16643	0.718552			1.03517	-1.39594	0.778959	1.0615			107.079		0			107.079		1			6.05613	1
																	1.19	0.127181	0.826736	1.34741	1.76928	1.81622	1.12725	1.4061	2.09706	0.012978	1.05555	1.41304			0.987711	-0.10057	0.358753	0.973857			21.4027		0			21.4027		0			5.25941	0
																	1.18695	-1.7139	0.145565	0.406013	-0.41189	1.38337	0.929291	-0.47615	0.628618	1.03186	0.496541	1.41831			0.987711	-0.77368	0.445687	-0.40148			20.3178		1			31.9233		1			12.7666	0
																	1.17363	-0.86206	0.813135	1.29203	1.29707	0.842311	0.65984	0.753563	-0.11529	0.622656	1.18461	0.79011			0.971891	-0.40738	0.243499	-0.37825			10.389		0			10.389		0			9.45654	0
																	1.16704	-0.06517	0.90324	2.13375	1.43199	0.557023	0.65764	0.958846	-0.15501	0.132847	0.362728	0.245516			0.966617	-0.59553	-0.91356	0.084595			52.8		0			52.8		0			4.66256	0
																	1.16485	1.42556	1.11632	0.306336	1.33455	0.911173	0.885299	0.445142	0.858184	-1.31488	-0.28813	1.80247			0.961344	0.244315	-0.26362	0.11411			8.02192		0			8.02192		1			2.85284	1
																	1.1524	0.608061	-0.59511	0.69397	-3.01281	-0.19456	0.247415	0.178373	2.04863	0.040878	1.08643	1.38743			0.945523	-0.53559	0.762455	-0.23381			53.3589		1			95.0137		1			6.0178	0
																	1.12946	0.601191	0.965577	0.627518	0.210231	0.133026	0.853405	0.01375	0.101682	1.72628	0.364311	0.604813			0.913882	-0.43257	1.18478	0.305932			106.553		0			106.553		0			7.5948	1
																	1.12812	-0.00334	0.447048	0.339562	0.622481	0.704586	0.083545	0.574064	0.585998	0.272349	0.281965	0.073024			0.876968	1.55249	-0.24931	0.674858			58.6521		1			82.5863		1			12.4654	1
																	1.12752	0.731715	-0.03125	0.428164	0.644967	0.743936	1.07226	0.074244	0.119117	0.581322	0.495749	1.19686			0.861148	-0.94907	1.28729	-0.04654			47.8685		0			47.8685		0			8.80219	0
																	1.12516	0.120311	1.33733	1.25881	2.12907	1.98346	1.11626	-0.19153	1.88396	-0.24743	0.897979	1.50192			0.855874	-0.09434	-1.66548	-0.32234			48		0			48		0			6.64476	0
																	1.12132	0.759194	-0.00348	-0.41356	0.502553	0.812798	-0.12652	0.473902	0.267318	0.264083	-0.40848	0.660553			0.83478	-0.04001	0.26983	-0.83904			124.11		0			124.11		1			6.99795	0
																	1.1205	1.17825	0.71793	-0.037	1.06471	1.41289	0.885299	0.094078	0.9318	0.14938	0.80534	-0.03469			0.829507	0.990575	1.76343	1.19922			109.019		0			109.019		0			2.29706	1
																	1.10574	0.079093	0.07076	0.627518	1.21462	1.31451	1.29222	1.4071	1.13618	-1.76439	0.759416	0.611592			0.808413	-1.22231	0.75307	0.063531			54.7397		1			55.5288		1			6.06708	0
																	1.10496	1.16451	0.387545	0.339562	0.667453	1.16695	0.874301	0.912236	0.539504	-1.07514	0.149736	0.716293			0.792592	-1.60819	1.83544	1.18056			30		1			30		1			1.50034	1
																	1.10291	-0.36057	-0.29873	-0.86764	-0.30696	-0.30671	-0.29479	-1.02159	-0.53762	-1.71996	-1.01499	-0.91824			0.782045	0.030674	0.842227	-0.39999													7.29637	0
																	1.10084	0.38823	0.567188	0.140207	0.787381	1.49159	1.47919	-0.1836	0.681893	-0.13479	1.06505	1.1479			0.766225	0.594609	-0.27906	1.24951													1.08966	1
																	1.09703	-2.58636	-0.32536	-0.70151	0.075313	0.54325	0.468475	-1.02258	0.031941	0.114246	1.96136	0.27188			0.760951	0.781819	0.477183	0.298084													9.32238	0
																	1.09342	0.766064	4.45247	0.92655	1.03473	0.311085	0.054951	0.474893	0.771007	1.0019	-0.01892	1.16447			0.760951	-0.07808	-0.04412	0.492331													9.89459	0
																	1.06466	-0.24378	-1.65654	0.516766	-0.91409	0.822636	1.03927	0.860667	0.976357	1.1941	0.927276	0.430814			0.755678	0.315181	0.363324	0.877235													4.94456	0
																	1.05843	0.38136	1.13049	0.516766	0.734912	1.14727	0.44098	0.384648	0.764226	-0.68867	0.608975	0.963356			0.750404	-1.42332	0.296577	0.786299													11.5455	0
																	1.05058	0.470666	1.3073	0.306336	1.10969	1.22597	1.11626	0.925128	0.758415	0.988464	0.714283	0.909876			0.745131	-0.33095	1.19493	0.485978													8.59411	0
																	1.04932	-0.44988	0.236803	1.13698	0.877326	0.618999	-0.12542	0.823974	1.22045	0.577189	1.07534	0.500865			0.708216	-0.55929	1.12396	0.781705													10.2943	0
																	1.04838	-1.37729	0.891907	0.682894	0.532535	1.32435	1.20424	0.366797	0.557908	1.45657	0.948654	1.62922			0.697669	0.138493	-0.85533	-0.31259													7.86585	0
																	1.03485	-0.03082	0.392645	0.627518	0.495058	0.881661	0.182527	0.916202	0.912427	1.83891	0.358769	0.687669			0.697669	-1.02564	1.38888	0.860011													5.19918	0
																	1.02948	-0.47735	-0.72035	1.35848	-1.67862	-1.50098	-1.23731	1.62527	-0.7294	0.727025	0.27088	0.916655			0.676575	-0.86207	0.556102	0.393966													8.79124	0
																	1.0184	-3.57422	-0.22506	-0.50216	0.315167	0.483242	-0.08032	-1.37265	-0.34583	0.167981	-0.25487	0.147595			0.676575	-1.0993	0.389671	-0.75044													12.7639	0
																	1.00965	1.15077	-0.58944	-1.22205	-0.3969	-0.08635	-0.41026	-1.2477	-0.01455	-0.43343	0.808507	1.82582			0.671302	0.662364	-0.59591	0.444922													9.12252	1
																	1.00754	-2.94289	1.29086	0.372787	1.45448	0.960361	-0.08362	-0.55946	0.290565	-0.54607	0.507626	-0.91372			0.666028	-0.10454	1.0665	0.616785													11.0828	0
																	1.00501	0.360751	0.981445	1.18128	2.21901	1.64899	1.23723	-0.14492	0.858184	0.153514	0.837803	-0.3051			0.660755	0.47302	-0.29191	0.294159													9.56879	1
																	1.00365	0.175269	0.281006	0.970851	-0.54681	0.49603	0.686235	-0.23517	0.734199	0.923362	1.2432	1.66914			0.655482	-0.05674	0.732544	0.003012													3.35661	1
																	1.00312	-0.69718	1.14919	1.15913	1.53693	1.61947	1.57817	2.29269	1.08	-0.05522	0.724577	-0.27196			0.655482	-0.67255	0.644308	0.36558													2.12731	1
																	0.999573	-1.59025	-0.47214	1.19236	0.135276	0.852148	0.610349	0.601832	0.659614	0.442853	0.76575	1.42434			0.644935	-1.71105	0.045254	0.855535													10.0205	0
																	0.990028	-0.93762	-0.33556	0.394938	-0.10458	0.871823	0.635644	-0.42062	2.03895	0.397385	0.507626	1.37387			0.629114	0.795522	1.51649	1.11646													3.47433	1
																	0.985724	-0.38805	-0.3656	-0.32495	0.85484	0.318955	1.14925	-1.4629	-0.49306	0.192781	-0.82179	-0.4663			0.623841	0.375442	-0.70494	0.861402													8.92539	1
																	0.984317	2.02322	-1.41456	-0.94517	-1.049	-1.02878	-0.95137	1.22859	-1.65057	0.762159	-0.8408	0.115205			0.623841	-0.12049	1.14808	-0.04201													15.3292	0
																	0.983715	0.985895	1.3481	0.793647	1.70183	0.891498	0.49597	0.033584	1.31054	-1.70756	0.750706	-0.16877			0.618567	-1.54472	-0.21734	0.526576													6.75428	0
																	0.980991	-0.34683	0.842037	1.74612	1.89671	1.77687	1.47919	0.944962	2.23267	-0.12653	1.68819	0.720059			0.60802	0.662511	-0.49882	-0.14684													9.3306	0
																	0.97063	-0.11326	0.481617	0.649669	0.907308	1.08825	0.984281	-0.44343	0.729356	-0.5285	1.09513	-1.00336			0.60802	0.106086	-1.36249	-1.07945													11.2005	0
																	0.961362	-1.88564	1.05568	2.1116	1.28208	1.11776	1.10526	2.3036	0.844623	1.01223	1.34613	-0.00456			0.5922	-1.62005	-0.20976	0.093993													0.807666	1
																	0.961178	-0.43614	0.344476	0.561067	0.562517	0.562925	0.100042	0.662326	0.72645	0.523454	1.70481	0.620631			0.571106	0.908738	-0.40998	0.179845													2.96235	0
																	0.958781	-0.08578	-0.57868	1.02623	0.067817	1.74736	2.00709	-0.88969	1.02091	0.169014	1.41581	1.40476			0.565832	0.852886	0.015684	-2.13093													11.2033	0
																	0.957845	-6.35302	2.64471	1.71289	2.21152	0.921011	0.437681	-0.34326	2.23267	0.132847	2.51403	1.60888			0.565832	0.03267	1.261	0.537619													13.3498	0
																	0.948029	-0.42927	0.798401	1.32526	1.45448	1.14727	0.984281	0.553238	1.67087	0.862394	0.788712	1.23603			0.560559	0.680961	2.00001	1.07341													18.3409	0
																	0.938321	-0.54605	1.99073	1.05945	0.555022	0.424217	1.36921	0.265643	-0.01455	3.34554	0.852847	0.930967			0.523644	-0.89509	1.03081	-0.95555													8.24093	0
																	0.935128	0.058484	-0.65178	0.815797	-0.58429	0.368143	0.246316	0.196224	0.898866	-0.46133	0.655691	1.1238			0.523644	-1.65097	1.85842	1.26666													4.69541	1
																	0.924095	-2.18036	-0.02898	0.9487	0.652462	1.16695	1.13825	0.888435	0.455233	1.08353	0.678653	1.48912			0.518371	0.559081	0.563958	-0.23046													2.25325	1
																	0.919706	-0.127	0.660694	1.69074	0.240213	0.249109	-0.1903	0.368781	0.951172	1.1786	0.532963	2.1241			0.518371	-0.90799	1.17819	0.366685													1.15264	1
																	0.918069	-1.60399	-0.29363	0.849023	0.659958	1.79655	1.88612	1.02628	1.03641	-0.29083	1.00408	1.73091			0.50255	0.17802	1.11772	0.278854													4.97194	0
																	0.914863	0.979025	3.60809	1.19236	1.28958	0.292394	0.311204	0.650425	1.27082	-0.00252	0.926484	1.23528			0.497277	0.378077	-0.54897	0.718839													11.3648	0
																	0.914403	-0.86206	-1.38282	0.129132	-2.09837	0.234353	0.030755	0.502661	-0.50856	0.122513	0.150528	0.967122			0.492003	-0.12921	0.628447	-0.10741													2.61465	1
																	0.91179	0.195878	1.70795	2.53246	0.000358	-1.63674	-1.91479	3.20208	1.7871	-1.21258	-0.6381	0.491826			0.48673	1.52781	0.140888	1.04312													17.4209	0
																	0.910215	0.058484	1.53454	-0.09237	0.510049	1.58012	1.29222	1.1919	1.66118	-0.19059	0.225748	0.084322			0.48673	-1.05912	-0.32437	0.301586													9.10335	0
																	0.907923	-2.14669	0.103062	0.140207	0.667453	1.57029	0.735726	-0.37698	0.640242	0.587522	0.412611	0.698968			0.470909	0.578481	-0.01003	0.988916													4.66256	1
																	0.905031	0.14092	-0.01821	0.937625	0.315167	0.541283	-0.02643	-0.10625	1.41515	-0.62667	1.05792	0.455671			0.460362	-1.07153	1.75964	1.30782													6.87474	0
																	0.889947	0.37449	0.387545	0.217734	1.11718	1.35386	0.719229	-0.40277	0.893054	0.461453	0.165572	1.44242			0.460362	-2.18728	-0.22583	0.131665													9.99863	1
																	0.887291	0.237096	0.481617	0.350637	1.14716	0.734098	0.723628	-0.29269	0.709014	0.055345	0.503667	-1.34232			0.455089	1.17107	1.54269	1.28219													1.96851	1
																	0.886824	-2.61246	-0.63365	2.21128	-0.03712	0.822636	1.36921	0.52547	0.390334	1.0825	1.35643	0.317827			0.455089	-2.63056	1.14185	1.12594													1.97399	1
																	0.886347	-0.14074	-0.55317	0.893324	0.180249	-1.18422	-0.57084	0.912236	-0.15791	0.761126	0.043636	-0.223			0.428722	-0.45998	1.17705	0.849645													9.83162	0
																	0.885661	0.38136	2.29902	1.24773	1.12468	0.881661	1.14925	0.083169	1.03157	0.744592	0.935193	1.12229			0.423448	0.330324	0.462505	-0.68742													7.47707	0
																	0.878544	-2.09174	-1.76874	0.439239	-0.35193	1.06857	0.929291	-0.82722	0.079404	0.634023	-0.08147	1.35806			0.423448	-2.08154	0.943277	0.411722													4.95277	1
																	0.877574	-0.43614	0.910608	0.428164	0.727417	1.58996	0.655441	2.04576	1.44033	-1.14438	0.322346	1.75577			0.423448	-2.25881	1.12855	0.755898													1.21013	1
																	0.875538	-0.25065	0.729831	0.849023	0.974767	0.51964	1.21524	-0.41169	0.492041	1.50927	0.390441	0.190529			0.418175	-1.16335	1.02762	-0.73766													6.37098	1
																	0.868713	0.106572	0.284972	0.106981	0.68994	0.209759	0.794015	0.159531	1.03932	-0.02939	0.647773	0.408216			0.407628	-0.84959	0.865566	-1.14819													17.1526	0
																	0.86591	-2.61109	0.026558	0.406013	0.285185	0.783286	0.484972	-0.61598	0.106525	-0.11309	0.563051	-0.05126			0.407628	-0.87767	-0.4478	-0.40656													5.34702	0
																	0.863625	-0.58727	0.036192	1.52461	0.60749	0.921011	2.00709	1.86923	0.599559	1.87922	1.0793	1.37538			0.407628	-1.51701	1.1331	0.146033													3.19507	1
																	0.862948	0.61493	0.318974	0.439239	0.704931	0.554072	-0.54554	1.60445	-0.02715	-0.07382	1.1561	1.07936			0.397081	1.7834	-1.87723	-1.45532													1.27036	1
																	0.860698	-0.38118	-0.21599	-0.41356	0.562517	0.763611	0.476173	-1.08506	0.520131	-0.47477	0.583638	0.27188			0.397081	0.607043	0.970575	0.839821													4.62971	1
																	0.856203	0.779803	-0.30609	0.361712	0.270194	0.753773	0.359595	-0.20145	0.590841	0.405652	-0.02921	0.624397			0.38126	0.084497	1.46363	0.624414													2.68036	1
																	0.85328	-1.48033	-0.68352	0.904399	-0.14955	1.72769	2.05109	-0.7578	0.277004	0.61749	0.46091	-0.0264			0.36544	-0.38868	0.870756	-0.52606													10.1081	0
																	0.850511	-0.31248	-0.94363	0.594292	0.015349	1.38337	2.10608	-0.08939	0.789411	1.1321	0.749914	0.391645			0.360166	-0.03432	0.770924	0.25429													3.58111	1
																	0.849892	0.930937	1.21379	1.35848	0.832353	0.195986	0.984281	0.343988	0.253757	-0.7021	0.120439	0.137049			0.333799	1.02153	-0.96154	-0.24047													6.71047	1
																	0.846867	-2.3521	-1.35449	-0.10345	-0.95156	0.579649	-0.7545	-0.10625	0.571469	0.556522	0.175865	0.356243			0.307431	0.065844	0.148852	0.209631													6.52704	0
																	0.836928	-3.93831	-0.55374	0.295261	-0.05961	0.27567	0.05715	-0.04774	0.228573	0.126647	0.464077	0.201828			0.307431	-0.17644	-0.7517	-0.60696													2.13826		1
																	0.83522	-1.13685	2.03834	1.32526	0.19524	0.030716	0.763221	0.743646	2.10675	-0.59567	1.30892	2.02467			0.296884	-0.07911	1.02429	0.350094													15.8193		0
																	0.830887	0.264575	0.827303	0.48354	-0.99654	-0.4346	0.566357	-0.51582	-0.68969	0.81176	1.4459	1.04923			0.296884	-0.49863	1.3408	0.414867													4.09582		1
																	0.826633	-0.04456	-0.26529	3.04192	-0.29946	0.156636	0.235318	-0.39087	0.056156	0.740459	0.604224	1.41907			0.291611	0.280433	0.651257	-0.16785													5.5551		0
																	0.826376	-0.55979	-0.22846	0.306336	-0.13456	0.46455	0.194625	-0.1955	-0.50662	0.450086	-0.11314	0.59954			0.286337	1.22561	-0.19963	0.375828													7.22519		0
																	0.812663	0.175269	-0.12928	-0.15882	0.540031	0.237304	-0.26509	-0.89961	0.632492	-0.26293	-0.22716	0.553592			0.270517	1.77467	-0.66771	-0.59008													8.16701		0
																	0.810125	0.127181	0.006724	0.572142	0.824858	1.47191	0.792916	-0.45434	0.596653	-0.79304	0.802964	0.862422			0.244149	-0.68521	1.74436	0.822516													6.14374		0
																	0.807281	0.491276	-0.94363	0.295261	-0.35193	0.842311	0.951287	1.68775	0.833968	-0.83437	1.00012	0.998005			0.233603	0.10046	-0.43459	0.839755													6.51608		0
																	0.806118	0.401969	1.22966	0.306336	1.09469	1.5998	0.907295	0.329112	1.15652	-0.17716	0.825134	0.329879			0.233603	-0.31683	-0.77785	0.054793													5.80424		0
																	0.802343	-0.12013	-0.19389	1.31418	0.847344	1.16695	1.4352	-0.24112	0.233416	0.557555	0.129941	0.592761			0.228329	-0.3652	-0.82486	-2.58158													15.1047		0
																	0.799229	0.051614	-1.5568	-1.34388	-1.18392	-1.86202	-2.67805	0.30432	-2.09614	-1.20018	-0.76637	-0.1989			0.223056	-1.46858	0.821084	0.701863													11.1567		0
																	0.798483	1.42556	0.466883	-0.40248	0.652462	0.350435	-0.40037	1.39222	0.52788	-1.26321	2.61063	-0.69227			0.223056	-1.55736	1.53186	1.05794													5.31143		0
																	0.797915	0.292054	-0.12135	-0.61291	0.232717	0.352403	-0.43666	-0.41863	0.108462	-1.05551	0.676277	0.033102			0.217782	1.09699	0.859983	0.179551													8.09309		0
																	0.796543	-0.20257	0.224336	0.06268	0.974767	1.11776	0.799514	-0.17368	0.569531	0.707391	0.546424	0.483541			0.212509	0.094242	0.470401	-0.4236													7.87406		0
																	0.796026	-1.1918	0.563221	1.22558	1.66435	1.63915	1.31422	0.09507	1.2747	1.75005	0.42132	0.823253			0.212509	-0.01529	1.64696	0.803252													8.98836		1
																	0.789861	-1.33607	-0.58038	0.882249	-0.02962	1.31451	1.34721	-0.30855	1.17396	1.13003	0.970032	1.09065			0.201962	-0.49297	-0.35371	-0.36822													8.12868		1
																	0.783206	0.415709	0.832403	0.284185	0.510049	0.901336	0.534463	0.351922	0.529817	-0.54297	0.091935	0.066998			0.196688	-0.53963	1.46179	0.399066													2.48323		0
																	0.781555	-0.16822	-1.98295	-1.80904	-3.15523	-2.72379	-1.82241	-0.32839	-2.36058	-2.11986	-1.12188	-0.91674			0.191415	-0.84948	0.940693	-0.349													14.1273		0
																	0.771077	-0.62162	0.957077	1.07053	-1.85851	-2.77691	-2.07316	-0.56243	1.13618	-1.24875	-0.23428	-2.20779			0.175594	0.460643	-0.10454	0.729647													16.1478		0
																	0.769109	-0.99258	0.137631	-0.1256	0.022845	0.379948	0.027456	0.113912	0.013537	0.265116	0.267713	0.547566			0.170321	-2.32001	-0.21784	0.661359													5.77139		0
																	0.754624	0.656149	1.29256	0.361712	1.33455	0.622934	0.098942	0.053418	0.45039	-0.70107	0.483872	-0.46554			0.165047	-0.37232	-0.00424	0.727957													8.56126		1
																	0.75399	0.024135	0.505418	0.339562	1.33455	1.54077	0.565257	-0.02989	1.33184	0.372585	1.03575	0.92946			0.143953	1.15328	-0.62649	-0.5388													7.77276		0
																	0.745621	-0.49109	-0.26189	1.54676	0.495058	1.84574	1.61117	0.055402	1.13715	0.071879	1.2147	1.78514			0.143953	-0.65963	-0.10221	1.08944													5.18549		0
																	0.739265	-2.94015	-2.09516	0.06268	-0.71921	0.783286	1.03927	-0.34426	-0.06299	2.01975	0.572553	0.65754			0.133406	-0.87699	0.725964	-1.10873													5.80972		0
																	0.737144	-2.87694	-0.19785	0.439239	0.727417	1.19646	0.929291	-0.29467	0.720638	0.538955	0.706366	1.08463			0.133406	-0.95546	1.79926	0.843997													14.2615		0
																	0.734181	-0.01021	-0.59171	-0.31388	-0.0746	0.577682	0.05825	0.492744	0.511413	0.480054	-0.08939	0.479774			0.128133	-0.28508	-0.8249	0.418378													10.1383		0
																	0.722102	-0.93075	-0.38713	1.29203	-0.14206	1.21614	0.49487	1.25041	0.625712	1.73351	1.77687	1.01006			0.117586	-0.02229	0.861155	-0.17077													1.71663		1
																	0.721408	0.285184	0.561521	0.450314	0.899812	0.950523	0.845706	-0.10625	0.663489	1.00086	0.130733	0.604059			0.107039	0.556189	-0.89765	-0.18155													9.1937		0
																	0.720366	-3.49178	0.742298	0.849023	1.17714	0.773448	0.863303	-0.4226	0.27991	-0.11929	0.160821	1.0319			0.091218	0.698135	1.20564	1.06404													5.74401		0
																	0.712937	-0.0583	0.071327	0.48354	0.555022	1.2063	1.46819	0.103995	0.625712	1.1507	1.4459	0.89933			0.085945	0.875843	0.510284	0.650542													5.63723		0
																	0.711404	-2.6791	0.126297	-0.10345	1.01974	0.534397	0.067048	-1.05333	-0.42332	0.31265	1.23924	1.05525			0.085945	-2.71329	-0.02383	-0.37416													6.02053		0
																	0.710182	-0.29874	-0.26416	0.605368	-0.03712	1.00955	1.27023	-0.61797	0.72645	0.204148	0.119648	-0.53936			0.054304	-0.35314	1.59429	1.26069													14.8172		0
																	0.709552	-0.33309	0.192034	1.18128	1.70183	1.05874	0.246316	0.408449	1.00154	0.266149	0.847305	1.63299			0.054304	-0.51969	0.497411	0.591705													7.02259		0
																	0.706559	0.553103	-1.31368	-0.29173	-0.95906	0.580633	0.436581	-1.49067	0.394209	0.608189	-0.33009	0.440606			0.04903	-1.43782	0.882692	1.05005													12.7392		0
																	0.706451	0.917198	-0.14515	-1.70936	-0.05211	0.10253	-0.31128	0.044493	-0.56667	-1.27251	-1.73235	-1.05307			0.038483	-0.51856	-0.67352	0.217952													10.4422		1
																	0.705431	-0.31248	0.327475	-0.037	0.300176	0.529478	0.294707	-0.80937	0.772944	0.372585	-0.17727	0.360009			0.01739	-0.55346	0.380118	0.908616													14.8857		0
																	0.704858	-1.67955	0.1875	0.705045	0.367635	0.382899	0.05825	-0.31748	0.786505	-0.13996	0.652524	-0.07009			-0.0248	-1.50806	0.425402	-0.6324													6.9295		0
																	0.704365	0.044744	-0.27776	2.1116	-0.69672	-0.91467	-0.36627	-0.09137	0.63443	-0.00976	-0.31505	-0.13261			-0.03007	-1.51633	1.46322	0.990514													5.70842		0
																	0.703635	-0.62162	0.019191	0.173433	1.00475	1.02922	0.450878	-1.32704	0.640242	0.559622	-0.15273	0.729098			-0.04062	-1.04794	-0.02302	-1.12376													6.705		0
																	0.703005	0.505015	0.83637	0.372787	0.93729	1.70801	1.20424	-0.03782	1.34056	0.986397	0.476746	2.23031			-0.04062	-2.21315	2.58877	0.331222													5.48665		0
																	0.701378	0.189008	-1.34485	0.826873	-0.42688	0.264849	0.645543	-0.03088	0.058094	1.03186	0.513168	0.500865			-0.04589	1.22007	0.618242	0.72949													1.61259		1
																	0.696387	0.6218	0.724164	0.439239	0.105295	0.412412	0.145134	0.058377	0.409707	-0.17509	0.514752	0.02331			-0.04589	-0.73922	-1.13774	0.005964													12.9966		0
																	0.692731	0.319533	0.629525	0.494615	1.01224	0.413395	0.435481	0.293411	0.537567	1.39044	0.144985	0.234217			-0.06699	0.804836	-1.08392	0.362874													7.01164		0
																	0.68687	-0.0583	0.298007	0.671819	0.85484	0.528494	0.243016	0.593898	0.084247	1.42247	0.378564	0.377333			-0.08281	0.883135	-0.62939	0.575873													7.74812		0
																	0.681258	-0.78649	-0.4149	0.849023	0.322663	0.097611	0.335399	0.442167	0.029035	0.190715	0.913023	0.347204			-0.08808	1.08463	1.5632	1.31535													1.78234		0
																	0.680469	0.683627	1.13615	-0.75689	0.405113	-0.15029	-0.55764	0.158539	0.198545	0.184514	-0.32613	-0.51149			-0.08808	-1.37527	0.407323	0.827409													12.5722		0
																	0.679426	-0.72466	-1.12157	0.195583	-0.20202	1.08825	0.940289	1.06298	0.647022	0.507954	0.428447	1.29252			-0.11445	0.210545	-0.52825	0.77597													15.3238		0
																	0.676217	0.992765	0.753632	1.10375	1.01974	0.989873	1.45719	-0.40475	0.40777	0.616456	0.28434	0.919668			-0.11445	-0.24483	0.605318	0.985072													15.1348		0
																	0.673218	-0.31248	-0.15592	0.494615	-0.08959	0.376013	0.520165	-0.21137	0.720638	0.483154	0.266921	-0.50773			-0.13554	0.732751	0.61636	0.949946													2.54346		1
																	0.671814	0.415709	0.070194	0.804722	0.52504	0.216645	0.55096	1.0957	0.93858	0.568922	0.997745	-0.0264			-0.14082	-0.0469	-0.58799	0.36308													6.55168		0
																	0.668952	-2.98411	0.957077	1.57999	0.869831	1.30467	1.19324	0.652409	0.932768	0.900629	1.15531	1.6586			-0.14609	0.254188	1.87383	0.734615													9.09788		0
																	0.667539	-0.51857	-0.74585	0.993001	-0.37441	0.466518	0.407986	1.61436	1.45099	1.48654	1.17511	1.58102			-0.14609	-0.16728	0.432412	0.295625													12.2601		0
																	0.666055	-0.99258	0.102496	0.25096	-0.13456	0.46455	0.235318	-0.56838	0.192733	1.36047	0.482288	0.813461			-0.14609	-0.53962	-1.3523	0.271123													11.8604		0
																	0.663849	-1.96121	-0.73338	0.826873	-0.11207	0.704586	0.44208	-0.66359	-0.38554	0.916129	0.361936	0.875227			-0.17246	0.908369	-1.5085	-3.02889													11.833		0
																	0.661326	-2.05052	-1.06604	1.07053	-1.91848	0.634739	0.690634	0.451092	-0.55214	2.57776	0.552758	-0.15672			-0.17246	0.652642	-0.3246	0.8312													11.0171		0
																	0.657413	1.59043	0.865272	-0.32495	0.157763	0.357321	-0.52574	-0.18261	-0.39813	0.216548	0.658858	0.191283			-0.17773	-1.1777	-0.24519	0.371136													6.31896		1
																	0.654593	-0.81397	0.520719	0.915475	1.49195	1.33419	1.58917	-0.21831	0.525943	1.70975	0.498916	-0.42035			-0.18828	1.12054	0.027546	0.70435													5.92471		0
																	0.649424	-0.18196	0.503151	0.527841	0.210231	1.53094	1.32522	-0.5426	1.39287	-0.20816	0.855222	-0.10625			-0.18828	-0.91231	1.691	0.514238													11.3183		0
																	0.648781	0.065353	0.171633	0.284185	0.877326	0.384866	0.431082	0.00185	-0.40394	-0.24536	0.021465	-0.397			-0.19355	-0.10106	0.970219	0.412948													3.21971		1
																	0.645068	0.312663	-0.49197	0.638593	0.292681	0.980036	1.33622	0.488777	0.314781	2.70486	0.58918	1.11325			-0.2041	1.54073	-0.12955	-0.10651													11.2635		0
																	0.641827	1.03398	0.304807	-0.54646	-0.28447	-0.41689	-0.7446	0.57208	0.22373	0.177281	-0.60009	-0.49191			-0.2041	1.31186	0.899446	0.531554													7.69336		0
																	0.639686	-0.3537	1.52434	-0.07022	0.270194	0.842311	0.984281	1.48445	0.541441	0.14008	-0.22795	0.769773			-0.2041	0.483685	0.091186	1.10422													1.38809		1
																	0.638954	0.079093	-0.21769	-0.02592	-0.17953	1.35386	1.51218	-1.09101	-0.24315	0.431486	-0.28733	0.73663			-0.20937	1.81726	-1.32501	-0.14971													7.34018		0
																	0.638571	0.979025	1.12085	0.549991	1.26709	1.17679	0.686235	0.553238	1.13909	1.17033	0.621644	0.943018			-0.23046	-0.25196	-0.72549	0.271166													11.0363		0
																	0.630575	-2.3363	-0.44607	0.306336	0.36014	0.911173	0.762121	-0.27979	0.250851	0.66089	0.316804	1.0206			-0.23046	-0.94612	1.7724	1.34672													11.1431		0
																	0.630552	0.484406	0.737198	0.472465	1.13967	0.802961	0.22432	1.54891	1.97114	0.200015	0.876601	1.06278			-0.24628	0.454083	-0.72252	0.53813													17.4867		0
																	0.630188	0.14092	0.923075	1.57999	1.52943	-0.35098	-0.27169	1.91187	-0.40104	-1.52879	-0.98253	-0.31716			-0.26211	-1.29844	0.8332	0.251476													12.0739		0
																	0.628053	0.766064	-0.37183	-0.74581	0.262699	0.388801	0.211122	0.499686	0.678018	-0.5471	-0.85901	-0.79321			-0.27265	-1.53834	-1.01385	0.01326													6.71869		0
																	0.622656	0.278314	0.745698	0.394938	1.48446	0.940686	0.626846	0.259693	0.750666	-1.27251	0.246334	0.124997			-0.27793	0.882556	-1.16531	0.600506													7.35387		0
																	0.619943	0.003526	0.446482	0.184508	0.869831	1.22597	1.19324	-0.20641	0.378711	0.087379	0.326305	0.702734			-0.27793	0.390918	-0.9437	-2.14295													0.930869		1
																	0.617657	-0.43614	0.205635	-0.79011	-0.05211	-1.33867	-1.40998	1.1314	-0.36423	-0.69694	-0.05851	-0.32243			-0.2832	1.54009	2.16762	1.38414													5.82341		0
																	0.61755	-2.25798	0.375644	1.1259	1.14716	1.13744	0.929291	0.185315	1.01317	1.91125	0.730911	1.50644			-0.30957	0.998453	1.50027	1.28033													6.99521		0
																	0.615988	0.841631	0.966711	0.882249	1.35703	0.940686	0.094543	-0.12112	1.02188	0.368451	0.992994	0.575436			-0.30957	0.701891	0.729677	1.03													16.5914		0
																	0.611716	0.85537	0.636892	0.217734	0.892317	0.436022	-0.47625	0.022675	0.442641	0.242382	0.471995	0.20936			-0.31484	-1.12933	0.978464	1.02878													4.44627		1
																	0.60809	0.230226	0.755899	-0.38033	0.817362	0.861986	0.063749	-0.70524	0.945361	-0.66697	-0.14244	-0.10248			-0.32011	0.112205	1.55754	1.35885													7.0883		0
																	0.606493	0.127181	-0.19332	-1.48785	-0.77917	-0.24178	-0.44766	-1.33299	-0.10948	-0.86331	-0.69273	0.35097			-0.32011	-0.48665	-1.45691	-1.41625													5.31691		0
																	0.602473	-0.48422	0.335975	2.34418	0.719922	-0.05487	-0.38387	0.371756	0.710952	-0.89534	0.538506	-0.12433			-0.32011	-2.19968	-0.73956	-0.15858													7.25257		0
																	0.587227	1.35686	-1.68374	-0.42463	-2.0459	-0.35098	-1.50346	0.092095	-0.37973	0.021244	-0.45123	0.808188			-0.32539	0.65606	0.561581	1.11166													5.23203		0
																	0.586185	-0.36057	1.03131	0.616443	1.0872	1.24565	1.32522	0.551255	1.31732	0.904762	0.525837	0.555099			-0.32539	0.313726	-0.69901	0.427392													4.97194		1
																	0.585884	0.271445	1.87626	0.095906	0.540031	0.451762	0.60705	-0.16476	0.793285	0.599923	-0.26833	0.414242			-0.32539	-0.26555	2.53234	1.37277													4.90623		1
																	0.585204	-1.95434	-1.04734	0.284185	-0.67423	0.694748	0.284808	-1.45993	0.507539	0.605089	0.614518	0.643228			-0.33593	1.3846	0.303235	0.693035													13.8645		0
																	0.566645	0.436318	0.761566	0.417088	0.629976	0.673106	0.108841	0.787281	1.32119	-0.11619	0.645398	0.877486			-0.33593	-0.40245	-0.43921	0.651131													0.996578		1
																	0.565444	0.951546	-0.14969	-0.11452	-0.38191	-0.31458	-0.2057	-0.16476	-0.12304	0.738392	-0.19073	0.100894			-0.34121	0.418452	1.65914	0.745247													9.40726		0
																	0.558046	-0.37431	0.779134	2.07838	1.70932	0.665236	1.21524	1.15818	1.46745	-0.5223	1.42848	0.249282			-0.34648	0.592768	-0.82961	-0.41023													8.23272		0
																	0.556048	1.17138	-0.23866	0.461389	-0.15705	1.07841	2.08408	-0.5307	0.54241	0.683624	0.046803	1.71585			-0.34648	-0.52943	0.16527	0.998916													1.12252		1
																	0.552431	1.04772	1.04832	-0.81226	-0.28447	-0.75235	-0.65882	0.526462	-0.5318	0.718758	-0.78537	-0.83463			-0.35175	-1.05659	0.685217	0.9965													3.02806		1
																	0.551916	0.429448	-0.90226	0.660744	-0.80915	0.921011	0.349697	0.131763	1.48683	0.48212	0.458535	0.882006			-0.35703	0.970803	-0.78123	-0.45933													6.17112		0
																	0.546433	0.786673	-0.10888	0.993001	0.60749	0.313053	0.530064	1.37139	0.98798	-0.33423	0.454576	0.762994			-0.35703	0.149218	-0.56108	0.905101													9.54962		0
																	0.545395	0.051614	-0.06411	0.660744	-0.71171	-0.49067	-0.15291	1.28611	1.63212	-0.43446	0.228915	-2.21834			-0.35703	-0.0518	-0.67664	0.697788													10.1383		0
																	0.543626	-0.06517	-1.38622	1.25881	-0.09708	1.26532	1.29222	1.18396	0.01838	-0.11619	0.24871	1.07258			-0.3623	-0.85529	-0.72216	-0.38705													4.21903		1
																	0.541376	-1.54216	-0.63931	1.32526	0.240213	1.48175	1.4242	-0.27484	0.850435	2.38349	1.46965	0.542294			-0.37285	1.87844	-0.70688	-0.88141													13.7495		0
																	0.538279	1.10955	0.568322	0.705045	0.77239	0.481274	0.60265	0.161514	0.346746	-1.36345	1.18223	0.579956			-0.3834	1.47113	-1.3623	-1.98674													2.15743		1
																	0.536548	0.422578	0.218669	-0.1256	0.922299	1.07841	0.785217	0.308287	0.696422	-0.77444	-0.24062	0.558865			-0.38867	0.974249	-0.53605	-0.85632													4.72005		0
																	0.535367	0.731715	-0.04145	0.195583	0.450085	0.861986	0.448679	-0.60309	1.049	-0.93357	0.794254	1.44995			-0.38867	0.473996	-0.73313	-1.95351													5.30322		0
																	0.526809	0.958416	0.66126	0.893324	0.562517	1.02922	0.370593	0.377706	1.47714	1.4018	0.829885	0.758474			-0.38867	-1.46359	-0.51822	-0.24493													0.960986		1
																	0.525467	0.15466	1.47617	0.660744	-1.09398	-0.16112	-0.04183	0.937028	2.16487	-1.31178	0.202786	1.3219			-0.39394	0.665873	-0.08521	0.863011													10.2313		0
																	0.524827	-0.48422	-0.17349	-0.00377	0.390122	1.18662	0.22322	-0.67251	-0.04168	0.635057	0.11173	-0.43391			-0.39394	0.42913	-0.14379	0.924204													6.60917		0
																	0.514132	0.058484	0.831836	0.472465	1.42449	0.911173	0.729127	0.465968	0.076498	-0.51713	0.318387	0.028582			-0.39394	-1.26014	1.36281	0.836057													3.25804		1
																	0.513327	0.065353	0.400579	-0.61291	0.502553	1.05874	0.598251	-0.54359	0.300252	-0.75894	-0.01179	-0.71261			-0.41504	0.415178	-1.24277	-0.27732													6.81999		0
																	0.511405	0.766064	0.487851	0.682894	0.667453	1.30467	1.28123	0.063335	0.865933	1.03703	0.627186	0.341178			-0.42031	-0.43484	-0.13683	0.379773													6.16016		0
																	0.510001	1.16451	-0.46647	-0.48001	-0.11207	0.297313	-0.45096	-1.12572	-0.3342	0.020211	-0.37601	-0.51677			-0.42558	0.479232	-1.40088	0.094509													5.57426		0
																	0.509128	-0.33996	0.645959	1.60214	1.5819	-0.67267	-0.28709	1.74824	0.237291	0.724958	0.323138	0.468476			-0.42558	-0.315	-0.56677	0.195996													3.12115		1
																	0.508387	0.793543	0.796134	0.228809	0.764894	0.373061	0.129737	0.223992	1.52557	0.226882	0.122815	0.857902			-0.42558	-1.75038	0.024576	0.942856													6.31348		0
																	0.50473	-0.75214	-0.29589	-0.79011	0.157763	0.684911	0.354096	-0.0041	0.639273	0.320917	-0.5795	-0.00983			-0.43086	0.022503	-0.32343	1.08027													11.6523		0
																	0.501978	0.058484	0.320108	0.970851	0.637472	-0.09619	0.293607	0.278535	0.255695	0.224815	-0.28258	-0.48136			-0.4414	-0.51784	-0.14839	0.501599													10.0972		0
																	0.50181	0.717976	1.01035	-0.07022	1.05722	0.523575	0.613648	1.84047	-0.03877	-1.17331	0.057096	0.393152			-0.4414	-1.2101	-0.95676	0.185283													14.0123		1
																	0.499178	0.807282	0.274205	0.228809	-0.65175	0.160571	-0.7721	-0.30558	1.34444	0.32195	1.06346	0.915148			-0.44668	0.627632	-0.12065	0.798507													2.16838		1
																	0.495046	0.37449	0.206768	0.27311	0.967271	0.861986	1.19324	-0.26591	0.426174	0.498654	0.055512	0.937746			-0.44668	0.436704	-0.69291	-0.52084													5.29227		0
																	0.494932	1.48738	0.275905	0.284185	0.959776	1.31451	0.973283	0.492744	0.86787	-0.33836	-0.11947	0.690682			-0.44668	0.336229	-1.27193	-1.24896													2.68036		1
																	0.494192	-0.17509	0.143865	-0.11452	-0.5618	-1.1547	-1.64864	0.017717	0.640242	-0.18956	0.350851	0.46019			-0.47304	1.48054	0.165048	0.57683													11.0472		0
																	0.492868	-0.16135	0.802935	1.49139	1.95667	0.763611	0.465176	1.03917	0.800066	0.517254	1.0595	0.740396			-0.48887	0.900027	-0.02359	0.212717													6.80356		0
																	0.491485	0.3951	1.11575	0.738271	1.54442	1.2063	0.415685	0.459026	0.635398	0.078079	0.906689	0.835305			-0.48887	0.76931	-1.27367	0.052447													14.1218		0
																	0.488631	0.917198	0.186934	0.9487	0.202735	0.577682	0.637844	0.358864	1.59337	0.890295	1.2139	0.951304			-0.48887	-3.21358	0.678664	-0.73794													5.08693		0
																	0.481459	0.360751	3.38141	-0.23635	-0.24699	-0.84089	0.020857	-1.00077	-0.3003	-0.17509	0.457743	0.327619			-0.49414	-1.18274	-0.68018	0.380298													10.2012		0
																	0.476984	0.161529	-0.19559	-0.13667	0.120285	0.22058	-0.02423	0.006808	0.226636	-0.54297	-0.3681	0.233464			-0.49414	-2.50083	0.154561	0.54397													1.40178		1
																	0.476833	0.752325	-0.06865	0.527841	0.300176	0.989873	0.833608	0.839841	1.42968	-0.13686	-0.22478	-0.60866			-0.49941	0.227554	-1.25545	-1.23567													7.3347		0
																	0.475858	0.649279	0.880573	0.417088	1.46197	0.694748	1.03927	0.144655	0.642179	-0.12446	1.09751	0.21162			-0.49941	-0.5048	1.50968	1.06023													4.7666		1
																	0.47466	-0.05143	-0.21316	1.71289	0.172754	0.618999	2.37003	0.381673	1.21464	1.63638	1.53458	1.29855			-0.50996	-1.12604	1.7083	1.24718													3.91513		1
																	0.471967	0.051614	0.376211	0.472465	0.952281	0.121221	0.095643	0.291428	0.295408	0.041912	0.542465	0.264347			-0.51523	0.932085	0.299089	-0.10205													11.8001		0
																	0.4683	0.436318	-1.29272	0.317411	-2.93036	0.221564	0.696133	0.622657	1.02769	0.083246	-0.37126	1.45824			-0.51523	0.631322	-1.5698	-0.60139													6.99521		1
																	0.467938	1.02024	0.574555	0.372787	0.922299	0.396671	0.426683	-0.3988	-0.40298	-0.53573	-0.50983	-0.70734			-0.52578	0.706801	-0.31382	0.357714													0.054757		0
																	0.467629	-1.0338	0.328608	0.970851	1.44698	1.4424	1.46819	0.213083	0.6693	0.835527	1.26854	1.27068			-0.52578	-0.54962	1.01459	-1.13795													4.62149		1
																	0.46069	1.17138	0.093995	-0.05915	1.65685	-0.02831	0.341998	-0.16277	-1.6002	0.727025	-0.4639	-0.17329			-0.53105	0.854484	0.945198	0.512297													2.34086		1
																	0.460553	-2.73612	0.020891	0.860098	1.03473	1.35386	1.22624	1.3347	0.833968	0.226882	0.293842	1.53959			-0.53633	-0.00546	0.483759	1.19252													5.577		0
																	0.449738	0.553103	2.55403	0.494615	1.00475	-0.34803	0.627946	0.474893	1.61275	0.220682	1.59555	0.695202			-0.53633	-0.0182	-0.87197	-0.81301													3.65503		1
																	0.449194	0.319533	0.035625	0.594292	-0.0746	-0.48083	-0.62692	0.160522	0.093933	1.005	0.669151	0.839071			-0.53633	-0.13859	0.472647	0.986123													2.69678		1
																	0.447227	-1.63147	0.090028	0.804722	1.06471	0.980036	0.907295	-0.47615	0.829125	-0.17509	0.219413	0.277152			-0.54687	-0.86439	0.696946	0.345742													1.94661		1
																	0.446609	-0.55979	-1.36299	0.572142	-0.62176	0.091709	1.31422	-1.96371	1.06063	2.61186	0.297009	0.365282			-0.55215	-0.39338	-0.59168	-0.62247													12.7365		0
																	0.44587	-0.07891	-0.71072	-1.10022	-0.35193	-0.35787	-1.71793	-1.35778	-0.42235	-1.39652	-0.06722	-0.52806			-0.55215	-1.04018	-1.71404	-1.41132													13.9192		0
																	0.445161	0.15466	-0.13212	1.14806	0.375131	1.33419	1.68815	0.614724	1.09162	0.837594	0.370646	1.44016			-0.55742	1.54845	-0.38894	0.771369													8.85421		0
																	0.444239	-0.06517	0.617058	0.406013	1.04972	0.631788	0.300206	-0.13302	0.675112	0.432519	0.099853	0.206347			-0.55742	1.08456	-1.26822	-3.19188													6.97057		0
																	0.439182	-0.40866	-0.43247	0.439239	0.60749	0.477339	1.27023	0.256718	0.498821	2.03008	-0.26596	0.263594			-0.56269	0.820182	-1.08132	0.839574													8.36687		0
																	0.434261	0.992765	-0.27719	-0.83441	0.097799	0.185165	-1.34509	0.158539	0.249883	-1.80056	-0.64522	0.040634			-0.57324	0.963604	-1.0105	-1.31957													6.21492		0
																	0.430047	1.06146	0.857338	-1.04484	1.18464	-1.19799	-0.61043	0.78133	-0.75653	-0.67317	-0.34751	0.310295			-0.57851	1.35092	-1.18449	-2.86346													6.46407		0
																	0.427734	0.505015	0.451015	-0.45786	0.77239	-0.0775	-1.03605	-0.37004	0.015474	-0.77754	-0.22082	1.03567			-0.57851	0.409539	0.680902	1.31649													15.3128		0
																	0.42474	0.37449	0.705463	-1.00054	-0.54681	-1.68003	-1.59475	0.833891	-1.0878	-0.24123	-0.31901	-0.04674			-0.58906	1.35	-0.96912	-0.82894													5.11431		0
																	0.41876	0.292054	0.36261	1.22558	0.300176	-0.32934	0.171529	0.559188	0.05325	0.765259	-0.04029	0.071517			-0.59434	1.02884	0.842743	1.10019													8.49555		0
																	0.41662	0.14779	0.240203	-0.04807	0.727417	0.218613	-0.34098	-0.88275	0.422299	-1.00901	-0.73786	-0.07913			-0.59434	0.8914	-0.33814	-0.09197													1.60986		1
																	0.415709	-0.37431	0.719063	0.782572	0.809867	0.663268	-0.03743	0.068294	1.0645	1.75625	1.08405	0.902343			-0.59434	-0.57669	0.052102	-0.73912													5.80424		0
																	0.41366	0.209617	-1.02297	-0.83441	-0.02213	1.06857	0.427782	-0.31946	0.537567	-0.15959	-0.50191	-0.19136			-0.59961	-1.22069	1.47069	1.22521													8.21355		0
																	0.410107	-0.44301	-0.83936	-0.45786	0.352644	0.234353	-0.63682	-1.20605	-0.52309	0.522421	-0.45203	-0.52806			-0.61016	-0.32488	-0.74741	-1.81357													15.3511		0
																	0.407613	-2.88587	0.041292	1.42494	0.824858	1.15711	1.61117	1.1552	0.419393	1.85338	0.234457	1.08764			-0.61016	-0.67703	2.13784	0.223709													3.41958		1
																	0.404789	-0.56666	0.535453	1.20343	-0.21701	0.272719	0.462976	0.040526	0.438766	0.414952	0.589972	0.784084			-0.61016	-3.03829	0.439283	0.767378													4.58864		1
																	0.403757	-0.91702	-1.25701	0.206659	-1.3788	0.37798	-0.02423	-1.32803	1.40159	0.537921	0.002462	0.43006			-0.61543	1.11897	1.01778	1.05318													5.32512		0
																	0.40346	0.511885	1.07495	0.262035	1.62687	0.980036	0.120938	-0.96506	0.979263	-0.99661	0.456951	-1.1638			-0.6207	0.703964	-1.11041	0.097096													9.3306		0
																	0.402602	0.827891	-0.3571	0.69397	1.2521	1.58996	0.896297	0.224983	0.524006	-0.23089	1.34613	0.90611			-0.6207	0.298829	-2.13167	-0.03605													7.56742		0
																	0.402431	0.106572	0.793868	1.00408	2.02413	1.14727	1.19324	-0.01005	1.18364	-0.14926	1.21232	0.640215			-0.6207	0.144023	-0.5862	0.260602													7.40862		0
																	0.400138	1.38434	0.48615	0.461389	1.37203	0.660317	0.49487	0.04846	-0.14338	1.16827	-0.15352	0.033102			-0.6207	-0.67674	1.53073	0.529539													3.28542		0
																	0.396649	0.051614	0.945176	1.62429	-0.28447	-1.5728	-1.38909	1.53007	0.092964	-1.38618	0.607392	-0.55593			-0.62598	0.516939	-1.51033	-0.37231
																	0.395759	-0.60788	0.931009	1.15913	-1.80605	-2.58409	-1.01735	-0.64673	-1.49947	-0.28669	-0.17015	-2.86379			-0.62598	0.426917	-1.3499	0.190508
																	0.395457	-0.2163	0.211868	0.428164	0.892317	0.661301	0.025256	-0.5069	0.472668	0.250649	0.671527	0.928707			-0.63652	0.771893	-0.57928	0.634594
																	0.394771	-2.2463	-0.88923	0.051605	-0.70421	0.714423	0.800614	-1.28836	-0.1211	0.097713	-0.32059	0.192036			-0.63652	0.628683	-0.71163	0.835725
																	0.390975	1.19199	0.079261	-0.3028	-0.13456	-0.41886	0.188026	-0.1112	-0.08623	0.563755	0.681028	-0.37666			-0.6418	0.599161	0.478916	-0.01643
																	0.389808	0.360751	0.186367	-0.79011	0.794876	0.01596	-1.02505	-0.68243	-0.05717	-0.53263	0.110938	-0.0942			-0.64707	1.50025	-0.95786	-1.6501
																	0.388279	0.14092	-0.63818	-0.73474	-0.71921	0.654414	0.312303	-1.83777	0.054219	0.583389	-0.33959	-0.6418			-0.65234	0.58249	0.264272	0.969069
																	0.387827	0.326402	0.887373	0.428164	0.614985	0.911173	0.707131	1.3585	0.623775	-1.19708	0.451408	1.55992			-0.65762	1.59399	0.016105	-0.04329
																	0.387105	-0.29874	-0.27379	3.053	0.255204	-1.00813	-0.7479	1.67188	0.905647	0.237215	0.866308	-0.11604			-0.66289	0.78342	-0.35321	-0.41429
																	0.386155	0.161529	-0.83199	-0.1699	-2.15084	0.137945	0.258413	-1.81	1.82585	-0.43756	0.882143	0.356243			-0.66289	0.682967	0.614179	0.53132
																	0.384109	-0.25752	-0.49877	0.472465	-0.08959	0.269768	-0.2134	0.503653	-0.24993	1.07526	0.268505	0.373567			-0.66816	-0.21519	-0.24708	0.819072
																	0.382937	0.61493	0.333142	0.018379	0.847344	0.029732	-0.16721	-0.54061	0.160769	-0.09449	0.428447	-0.41809			-0.66816	-0.25257	1.39103	1.22458
																	0.379903	0.367621	-1.37602	0.372787	-2.84042	-1.01895	-1.71793	-1.00374	1.37253	-0.06246	-0.14481	0.544553			-0.67344	0.065562	-0.46761	-0.7427
																	0.378307	-0.44301	-0.04711	0.616443	0.817362	1.16695	1.33622	-0.07848	0.042596	0.470753	-0.03158	0.753955			-0.67871	-0.21612	0.129827	0.69553
																	0.375445	-0.6491	-1.33749	0.904399	-0.25449	0.842311	0.577355	-0.89069	0.443609	-1.43785	0.41657	0.866188			-0.68398	0.807454	-0.91258	0.400608
																	0.374334	0.450057	0.047526	-0.20313	0.210231	-0.38935	0.355196	-0.55846	-0.23637	0.877895	-0.21449	0.43006			-0.68926	0.171279	-1.34414	-0.19031
																	0.373135	-2.27791	-0.81612	-0.75689	0.540031	0.950523	0.22212	-0.96606	0.160769	-0.83644	-0.5993	-0.33749			-0.68926	-1.46591	0.471269	-0.00461
																	0.371992	0.532494	0.095695	0.206659	0.517544	0.724261	0.530064	-0.31649	0.484292	-0.00872	-0.27229	-0.63276			-0.69453	0.310016	-1.19318	0.199915
																	0.370762	0.443188	-0.57414	-0.01485	-0.09708	0.579649	0.188026	-0.39384	0.265381	-1.52775	0.449825	0.638709			-0.69453	-0.17774	-1.96109	-2.0422
																	0.367966	0.024135	0.074727	1.48031	-0.05961	0.12614	-0.32008	0.421341	0.480417	-0.16683	1.71748	0.725331			-0.71035	0.084211	-1.13552	-1.53746
																	0.365754	-0.66284	0.434581	-0.45786	1.9117	0.130075	0.238617	-0.66259	-0.71197	-0.09552	0.264546	0.968629			-0.71035	-0.7276	-0.63938	0.500367
																	0.362892	-0.37431	-1.55736	-0.54646	-1.2139	0.714423	0.896297	-1.80306	0.381617	-0.47787	0.487831	1.18933			-0.7209	1.14496	-1.86388	-2.32489
																	0.35839	0.230226	0.656727	1.14806	1.03473	0.832473	1.60017	0.882484	1.18849	0.502787	0.445074	1.76405			-0.7209	-1.06948	-1.02979	0.30847
																	0.356831	0.106572	-1.19921	-0.13667	-0.29946	1.26532	1.03927	-1.23183	0.425205	0.526554	-0.07276	-0.67269			-0.72617	0.826197	-0.13205	-0.18925
																	0.356173	0.079093	2.01454	1.54676	0.517544	-0.1198	0.16493	1.08083	1.4103	-1.11028	-0.08701	-0.45877			-0.73672	0.46988	-0.4936	0.036291
																	0.35117	-1.34981	0.871505	0.583217	-0.66674	-0.53297	-0.13971	2.62888	-0.53955	0.076012	0.27959	-0.49492			-0.75254	1.17603	-1.00343	0.484736
																	0.349076	0.189008	-0.02955	0.029455	-0.12706	0.486193	0.314503	-0.05765	1.00929	0.361218	-0.262	0.156633			-0.75254	0.29549	-1.58402	-1.08477
																	0.347702	0.608061	2.37269	2.38848	0.315167	-1.07502	-1.14163	-0.5188	-0.63545	-1.49985	-0.68956	-0.53334			-0.75781	0.947289	-0.82592	-0.06637
																	0.347029	0.408839	1.39343	0.527841	1.12468	0.526527	0.874301	1.17305	1.17008	-0.3115	0.426071	0.280918			-0.75781	0.496153	-0.90598	0.41847
																	0.346683	0.553103	-0.62345	0.705045	-0.31445	0.014976	0.379391	0.073252	0.497853	-0.53367	0.846513	1.94935			-0.75781	-3.28087	0.513058	1.09556
																	0.34634	0.38823	-0.08451	0.295261	0.36014	1.22597	1.4352	1.12744	0.030003	2.66456	0.297009	1.28574			-0.76309	0.938777	-1.43507	-0.24792
																	0.342757	0.243966	-0.31403	0.649669	-0.08209	0.526527	0.367293	0.819015	0.373868	1.08146	-0.21053	-0.17329			-0.76836	-0.18378	-0.3993	1.05109
																	0.340008	-0.24378	0.315574	-0.05915	0.802372	0.131059	-0.07373	-0.63086	-0.03296	0.068779	-0.29288	0.034608			-0.77363	0.447228	-1.67124	-2.51011
																	0.333488	-0.12013	1.20586	1.23666	0.922299	-0.83302	0.428882	0.803148	0.661551	-1.29111	-0.55338	0.738137			-0.77363	0.431853	-0.08331	0.947504
																	0.331432	1.0752	-0.29646	-0.1256	0.450085	0.704586	0.670838	-0.66854	0.421331	0.102879	-0.34038	1.35203			-0.77891	1.72128	0.414296	0.284419
																	0.330164	0.807282	2.44069	0.051605	0.997253	0.921011	0.269411	0.258701	0.214043	-0.60497	-0.39343	0.202581			-0.77891	0.566011	-0.99426	-1.1462
																	0.329633	-1.40477	-1.01503	0.018379	-0.52432	0.783286	0.561958	-0.61697	0.35837	0.918196	0.008005	1.0545			-0.77891	0.449249	-1.89902	-2.50104
																	0.327771	0.017265	0.846571	0.461389	1.13217	0.539315	0.752223	0.699019	0.249883	-2.1984	-0.1361	-0.1763			-0.78418	1.4983	0.375847	0.50001
																	0.324307	0.642409	-1.85035	0.118057	-0.28447	0.832473	0.995279	0.592906	0.351589	2.10862	-0.61672	0.468476			-0.78418	1.15698	-0.27794	-0.34492
																	0.323426	-0.47735	-0.08281	0.173433	0.555022	1.16695	1.00628	0.105979	0.678987	0.307483	0.236833	0.771279			-0.78418	0.71359	-0.9807	0.575727
																	0.318458	-0.00334	0.593256	1.40279	0.914803	-0.26539	-0.10562	0.375723	0.687704	-0.52747	0.057096	-0.0249			-0.78945	-0.95423	0.201307	0.614326
																	0.318128	-0.53918	-0.14175	1.33633	0.817362	0.734098	0.520165	0.104987	0.300252	0.206215	1.35722	0.747175			-0.8	1.41931	-1.24253	-1.03662
																	0.317405	0.120311	0.322941	0.882249	0.135276	0.793123	1.16025	1.35553	0.133647	0.445953	-0.09018	0.064738			-0.8	0.927753	-0.00516	0.714909
																	0.315365	0.697367	0.11893	-0.19205	0.585003	-0.00372	0.481672	2.40872	0.352558	-0.21746	-0.04188	0.007491			-0.8	0.780123	-0.1104	0.613519
																	0.314079	0.731715	-0.00688	0.660744	0.337654	0.473404	-0.03633	-0.03088	0.771007	-0.68557	0.486247	0.345697			-0.8	-1.57392	-0.52262	0.275571
																	0.311891	0.099702	-0.27096	-0.22528	0.232717	0.621951	0.195725	-0.40773	-0.08139	-0.98421	-0.38868	0.405203			-0.80527	2.01272	-0.87396	-1.8778
																	0.311667	-0.84832	-0.77135	0.760421	-0.86162	1.06857	1.58917	0.109945	1.11003	1.65084	0.042052	1.53582			-0.80527	0.748537	-0.2295	1.13981
																	0.307973	-0.127	-0.13722	0.583217	0.390122	0.704586	0.736826	-0.26492	0.157863	1.84925	0.198827	0.788604			-0.80527	0.306832	-0.74513	0.218559
																	0.306739	-0.34683	-0.96573	-0.05915	-0.79416	1.00955	0.857804	0.94397	-0.55505	1.0019	-0.21211	0.271126			-0.80527	0.277283	-0.94979	0.318376
																	0.30157	0.408839	0.446482	0.217734	0.659958	0.565877	0.045052	-1.00077	1.08097	-0.78477	0.662025	0.603306			-0.81582	0.910744	-1.84007	-1.87046
																	0.300506	0.924067	-0.55771	-0.26958	-0.04461	1.19646	1.28123	-0.29864	0.5211	1.40697	-0.02208	0.651514			-0.81582	0.629472	-0.86304	-0.10206
																	0.300262	-1.54903	-1.27005	0.04053	-1.31135	0.35437	1.4132	-1.44108	-0.3836	1.67254	0.151319	0.158893			-0.81582	-0.15378	-1.84966	-2.05717
																	0.296602	0.917198	0.429481	0.9487	1.18464	1.34402	0.940289	-0.25302	0.430048	-0.82507	1.65018	-0.08516			-0.82637	0.501511	-0.37301	0.813134
																	0.296563	0.079093	0.225469	0.162358	-1.18392	0.021862	-0.85898	-0.6854	1.01123	-0.34146	-0.14402	-0.16425			-0.83164	1.33104	-1.28934	-0.6144
																	0.294552	-0.03082	-0.69032	0.793647	-0.38941	1.2063	1.34721	2.61599	1.35606	0.659857	1.16719	2.30187			-0.83692	0.828493	-0.69933	-1.78697
																	0.293368	-2.31981	-0.72885	0.738271	-0.14206	0.793123	-0.25739	-0.32244	0.719669	-0.01699	0.612142	-0.42035			-0.84219	0.67835	-0.55316	0.084969
																	0.291675	-0.3537	0.133097	1.07053	0.517544	0.134994	0.65984	1.90493	0.460076	-1.45025	0.076099	1.15694			-0.85801	-1.61247	-0.96923	-0.68361
																	0.29079	0.917198	-0.99803	-0.97839	-0.7267	-0.4287	-1.08774	-1.31315	-0.88439	-0.6618	-0.45519	-0.43692			-0.86328	1.12856	-0.73158	-0.36454
																	0.285156	0.278314	0.024291	-0.40248	0.510049	0.159587	-0.41686	-0.08245	-0.17341	-0.52643	-0.53833	0.086582			-0.86328	0.041613	-1.55709	-0.11074
																	0.281649	0.223357	0.405679	0.184508	1.13967	0.003171	-0.46305	0.59489	0.075529	0.257883	0.866308	0.236477			-0.86856	-0.60198	1.01483	1.17179
																	0.279552	0.168399	0.592123	0.295261	0.907308	-0.25851	-1.10204	-0.34128	0.065843	-0.08932	-0.03396	-0.12809			-0.87383	1.00895	-1.23821	0.522317
																	0.273499	-0.39492	0.36261	0.25096	0.52504	0.587519	0.654341	0.420349	0.116212	0.510021	0.394399	0.784084			-0.87383	0.798585	-0.34486	0.780041
																	0.269172	0.676758	0.690729	0.118057	1.12468	1.6785	0.860003	0.078211	1.23886	0.004711	0.493373	0.960343			-0.87383	0.300792	0.293051	0.777879
																	0.26274	0.772934	0.524686	-0.1256	0.719922	0.030716	-0.01654	-0.70226	-0.13951	-0.47477	-0.35939	-0.86401			-0.88438	0.690893	-0.84915	-0.55738
																	0.261031	0.958416	0.476517	0.439239	1.23711	0.646544	0.670838	-0.74689	0.460076	-1.09374	-0.00941	-0.74952			-0.88438	-0.85426	-0.79014	-0.26224
																	0.258541	0.189008	-0.33726	-0.01485	0.217726	0.871823	-0.04733	-0.45632	0.8824	-1.04208	-0.22478	0.596527			-0.89492	0.947893	0.536669	0.370383
																	0.257535	0.965286	-0.62118	-0.51323	-0.45686	0.12614	-0.41576	1.11256	-0.16179	0.883062	-0.02287	0.809695			-0.89492	0.374105	-0.78957	0.455031
																	0.255571	-0.50483	0.129697	0.605368	1.83674	0.980036	1.23723	-0.14195	1.1788	1.92158	0.4522	0.660553			-0.89492	-0.54341	-1.28584	-0.45199
																	0.255271	0.532494	-0.14572	0.616443	0.247708	0.822636	0.534463	-0.14591	0.037752	-0.38073	0.456951	0.56941			-0.91074	0.751222	-1.38133	0.31312
																	0.253809	-0.10639	-0.05788	0.361712	-0.31445	-0.04798	-0.45536	-0.55747	0.349652	-0.68867	0.04997	-0.33071			-0.91074	0.656085	0.667659	0.308816
																	0.253009	-3.36126	-0.01084	0.350637	0.367635	0.07105	0.860003	0.155564	0.236322	0.344684	-0.86455	-0.48664			-0.91602	1.08801	-0.83095	0.100682
																	0.251953	0.704237	0.399446	-0.66829	0.262699	0.185165	0.090144	-0.64177	-0.38554	-0.4324	-0.39977	-0.68097			-0.91602	0.86134	0.645151	0.66932
																	0.245245	-0.23004	0.849971	0.195583	0.824858	1.01939	0.66094	-0.10426	0.551127	-0.00666	0.061847	0.058712			-0.91602	0.828737	-0.18796	0.165726
																	0.238607	0.690497	1.42064	-1.62076	-0.50184	0.243206	-0.42456	-2.37329	-0.46109	-0.6432	0.255044	-0.98152			-0.91602	-0.24614	0.612909	-0.01766
																	0.236554	0.731715	1.97487	-0.19205	0.967271	0.714423	0.025256	-0.91052	0.555971	0.178314	1.27012	-0.08214			-0.92656	1.35582	-0.5717	0.69227
																	0.235826	-0.44988	0.021458	1.87902	0.405113	1.00955	1.9521	0.138705	0.157863	0.005744	-0.63731	-1.05533			-0.92656	0.389764	-1.13096	0.416145
																	0.234177	1.92704	0.502585	0.27311	-0.09708	0.575714	-0.00994	-0.8887	-0.00777	0.459386	0.285132	-0.45651			-0.92656	-1.45202	0.080151	-2.46938
																	0.224934	-1.67955	-1.01333	0.317411	-1.27387	-0.05979	0.477273	0.913227	-0.07364	2.14065	0.281173	0.799149			-0.93184	1.06576	-0.33981	0.191092
																	0.223673	-0.15448	0.222069	0.561067	0.742408	-1.03764	-1.14713	0.696044	0.87465	-0.92117	0.820384	1.50042			-0.93184	0.815538	-1.45736	-2.04358
																	0.220561	1.46677	0.243037	-0.35818	0.487563	0.426184	0.211122	0.050443	-0.15694	1.37907	0.013547	-0.2697			-0.93184	0.070964	0.944316	0.523314
																	0.215397	-0.13387	-1.6741	-0.63506	-1.3863	0.312069	-0.44216	-0.09732	0.071654	-0.27429	-0.35939	0.334399			-0.93184	-0.21041	1.20159	1.25079
																	0.213338	-0.71092	-0.31799	0.073756	-0.2395	0.33076	0.563058	-0.97498	0.100713	0.375685	-0.78775	-0.52279			-0.93184	-0.26832	-0.71936	0.459596
																	0.212186	0.367621	0.23397	-0.09237	1.16215	0.444875	-0.10672	0.134738	-0.29546	-0.58327	0.209912	-1.20297			-0.94239	1.30685	1.1366	0.938512
																	0.204923	-0.23691	0.256638	1.65752	1.13967	0.391753	1.16025	-0.04278	0.242134	1.56921	1.0405	0.744162			-0.94239	-0.50664	-0.55727	-0.3208
																	0.203431	0.209617	-0.11965	0.993001	0.749903	0.1891	0.896297	1.2157	-0.3158	1.29744	-0.41323	0.493333			-0.94766	1.21317	0.200234	-0.82308
																	0.201668	0.553103	0.020324	1.04838	-0.63676	0.427168	0.590553	1.53304	0.293471	0.822094	0.10302	-0.13261			-0.94766	0.441166	-0.87211	-0.05848
																	0.200606	1.4393	0.13083	-0.54646	0.644967	0.339614	0.036254	0.330104	-0.17728	0.13388	-0.32455	-0.25991			-0.95821	1.394	-0.56217	-0.60657
																	0.2	0.553103	-0.02218	0.782572	0.427599	0.940686	1.29222	0.31027	1.13618	0.586489	0.165572	0.784084			-0.96348	0.482699	-0.59125	0.610909
																	0.196332	-0.2163	1.99924	1.38064	0.922299	0.388801	0.16603	-0.86391	2.00989	0.029511	0.901146	0.048167			-0.96348	-0.29626	-1.12514	0.552
																	0.187715	0.367621	0.103062	-0.38033	0.11279	-0.09619	-0.26619	-1.33894	1.56432	-0.4045	-0.52091	0.567151			-0.96875	0.176891	-0.28921	-1.46184
																	0.186762	0.587451	0.287806	-0.23635	0.817362	0.096627	1.06127	-0.34822	0.779725	-0.93874	0.267713	0.178477			-0.97403	0.013638	-1.09076	-1.02001
																	0.184541	0.910328	-0.07885	0.04053	-0.46436	0.458648	0.627946	0.677201	0.233416	0.345718	0.179824	0.558865			-0.9793	0.2063	-0.64449	0.525032
																	0.182195	0.298924	-0.04825	0.095906	0.487563	0.284524	-0.29918	-1.08308	-0.58217	1.15277	0.24	-0.08968			-0.98985	1.43049	0.285557	0.734421
																	0.180843	0.463797	-0.38146	0.129132	-0.42688	0.429135	1.45719	-0.35417	0.068749	0.157647	-1.39663	-1.75359			-0.98985	0.719173	-1.16661	-0.62353
																	0.178825	-2.51491	0.695829	0.48354	0.802372	0.24419	-0.89638	-1.13068	0.566625	0.014011	0.072932	1.35956			-0.98985	-1.51886	-0.96027	-0.33904
																	0.171051	0.882849	0.132531	-0.56861	0.540031	0.684911	0.240817	-0.59615	0.767132	-0.09759	0.216246	0.680137			-0.99512	0.312118	-1.37449	-1.69302
																	0.170502	0.278314	0.398879	-0.71259	0.922299	-0.09619	-1.25601	0.371756	0.477511	-1.92663	-0.25329	-1.28432			-0.99512	0.259363	-0.90587	-0.71685
																	0.167487	0.6218	-0.76002	-0.10345	-0.99654	0.793123	0.843506	-1.06423	-0.22572	0.012978	-0.0593	0.612345			-0.99512	-0.44217	-0.01411	1.16086
																	0.167292	1.56982	0.367144	-0.72366	0.187744	0.1891	-0.30578	-0.52177	0.215012	-0.98214	0.075307	-0.13035			-1.00039	-1.20667	-0.12415	0.815461
																	0.166973	0.958416	0.258904	-0.1256	0.704931	0.999711	0.341998	-1.06423	0.687704	-0.68557	-0.80437	0.007491			-1.00567	0.166692	-0.63965	0.228166
																	0.166086	1.20573	0.343909	0.073756	1.04223	0.940686	0.356295	0.209116	0.793285	0.376718	-0.3578	0.5438			-1.01094	1.29501	-0.07353	-0.72079
																	0.164644	0.031005	0.073027	1.21451	1.36453	-0.00765	0.854504	0.532412	0.479449	-0.16889	0.686571	0.259074			-1.01094	0.658288	-0.19155	-2.72818
																	0.163531	1.01337	0.097962	0.04053	0.202735	0.610145	0.122038	0.937028	-0.29352	-0.36523	-0.1068	-0.00682			-1.01621	0.388448	0.128591	0.767581
																	0.16166	0.429448	-1.07964	-0.51323	-0.92158	-0.19751	-0.93267	-0.38293	0.963765	0.32195	0.040468	-0.36009			-1.02149	1.29167	-0.86814	-2.43589
																	0.160671	-0.27126	-0.52824	-0.02592	-0.65924	-0.45919	0.068148	-0.6854	-0.35164	1.47311	0.83226	-0.8851			-1.02676	0.629559	-0.01945	-1.64818
																	0.159017	-0.75901	1.79352	-0.00377	-0.03712	0.12614	-0.46745	0.538362	0.398083	-1.65796	-0.09493	-0.77889			-1.03203	1.21765	-0.61637	-0.16083
																	0.157875	0.463797	-0.66198	0.051605	-1.27387	0.285508	0.536662	-0.68838	1.06935	0.724958	-0.05771	1.47631			-1.03203	0.348661	-0.44988	-1.11213
																	0.15719	0.985895	-0.9833	-0.76796	0.285185	1.19646	0.555359	-0.94027	0.646053	-0.55847	-0.28654	-0.67947			-1.03731	1.69181	-0.70268	0.256824
																	0.157144	-1.7139	-1.88605	-0.44678	-1.5512	-0.06274	-0.2035	-1.17134	-0.43688	0.307483	-0.16302	0.402944			-1.03731	0.795295	-0.46628	-1.03086
																	0.154784	0.058484	0.562655	-0.11452	1.21462	0.753773	0.703832	-0.83713	0.363213	0.324017	0.109354	0.191283			-1.04258	0.425127	-1.12483	-0.04011
																	0.145831	0.14779	-0.53787	0.727195	0.19524	0.192051	0.172629	-1.20406	0.092964	0.699125	0.084017	0.668085			-1.04785	0.231292	-1.62239	-3.95359
																	0.143734	0.415709	0.615358	-0.24743	1.38702	0.594405	1.4352	1.63916	1.67087	-0.69177	0.639855	0.147595			-1.0584	1.57104	-1.35917	-0.89825
																	0.143622	1.0065	2.17435	-0.04807	1.07221	0.724261	0.885299	0.582989	1.08097	0.299217	0.989827	-0.13487			-1.0584	0.435408	-0.49459	0.54242
																	0.142944	-1.24676	0.913441	1.30311	-0.55431	-1.60625	-2.16664	0.245809	-0.35454	-0.18439	0.238416	0.720812			-1.06368	-0.16041	-0.12515	-0.48131
																	0.139789	0.766064	0.442515	-0.51323	0.562517	0.005139	-0.84578	-0.85498	0.063905	-2.52081	-0.33405	-0.79396			-1.08477	-0.92886	-0.59058	-3.04679
																	0.138261	-0.2163	0.01069	1.56892	0.922299	0.391753	0.707131	0.766455	1.19236	0.734259	0.439532	1.54335			-1.09532	0.356286	-1.28435	-2.95297
																	0.13764	0.532494	0.347876	0.970851	1.38702	1.66866	1.73214	0.307295	1.27954	0.307483	0.786337	1.34148			-1.09532	-1.59343	-1.49628	-4.70687
																	0.128111	0.944677	0.289506	-0.3028	-0.67423	0.510787	0.270511	1.11752	-0.37198	0.212415	0.418945	-0.22601			-1.10586	1.38067	-1.27849	-2.69695
																	0.126428	0.821022	0.253237	-0.14775	0.982262	0.656382	0.696133	0.788272	0.145271	-0.11309	-0.5803	0.125751			-1.10586	0.43813	-1.38236	-0.42778
																	0.1194	0.127181	-0.68918	-0.24743	-0.41189	0.587519	0.145134	-0.61896	1.00348	0.15248	0.103812	0.451904			-1.10586	0.17701	-1.16373	-3.02772
																	0.119374	0.415709	2.67304	0.372787	-0.61427	-1.51968	0.061549	0.011767	-0.71487	0.606123	0.69053	-0.35783			-1.11114	0.888311	-1.16781	-0.84737
																	0.116572	-0.76588	-0.65291	0.527841	0.210231	0.479307	0.068148	-0.51086	0.433923	0.860328	0.073724	0.645488			-1.11114	-0.12264	-1.05323	0.02075
																	0.114173	0.85537	0.258904	0.494615	0.540031	0.060229	0.180328	0.982647	0.102651	0.015044	0.653315	-1.67601			-1.11114	-0.18951	-0.11458	-0.35042
																	0.106432	0.752325	0.222069	0.649669	1.0872	1.37354	0.706031	-0.17765	0.157863	0.324017	0.235249	1.07559			-1.11641	1.55638	-1.0238	-1.30929
																	0.101805	-0.285	0.800101	0.029455	0.802372	-0.26933	-0.70171	-0.97101	0.653802	-0.11309	-0.23824	-0.23656			-1.12168	1.5679	-1.93509	0.619291
																	0.094784	0.347012	-0.08565	0.871174	1.30457	0.793123	0.851205	-0.19054	0.183047	-0.10379	0.125982	0.230451			-1.12168	0.367062	1.14807	0.586678
																	0.088473	1.42556	0.282139	-0.20313	-0.37441	0.11827	-0.06713	-0.11517	0.007725	1.79965	-0.25804	1.47933			-1.12168	-0.78568	-1.04812	-0.86232
																	0.088285	-2.94152	0.369977	1.0816	1.42449	0.599324	0.16823	-0.39483	0.694485	0.016078	0.735662	1.0319			-1.12696	1.21624	-0.84157	0.37255
																	0.080563	0.099702	-0.00914	-0.037	0.540031	0.607194	0.048352	-0.48607	0.2092	0.098746	-0.44807	-0.4904			-1.1375	1.29149	-0.70585	-1.05741
																	0.079748	0.15466	-0.26302	1.02623	0.007854	-0.27917	0.366194	1.0243	0.937612	1.66221	1.31921	0.441359			-1.14278	0.052379	-0.63999	-1.51307
																	0.078203	-0.24378	-0.04258	0.06268	0.11279	0.248125	-0.02753	0.226967	0.211137	-0.26499	0.157654	-0.61393			-1.14805	1.46522	-0.58216	-1.28745
																	0.075421	1.24007	0.117796	-0.00377	0.105295	0.040554	0.16823	0.189282	-0.72069	0.442853	-0.08384	-0.52279			-1.15332	0.971945	-1.0169	-1.65935
																	0.074611	0.979025	0.006724	-0.52431	0.674949	0.49603	0.015358	-0.71714	-0.32161	-0.47063	-0.66977	1.39044			-1.1586	0.525049	-1.21435	-0.66072
																	0.074413	0.182138	0.42608	0.406013	0.794876	0.3465	0.118739	0.655384	0.642179	-0.90671	0.318387	0.426294			-1.16387	2.16116	-1.01054	-2.55679
																	0.07227	0.237096	-0.3962	-0.3028	0.405113	0.540299	-0.1925	-0.61697	-0.85242	-0.31873	1.04842	-0.62222			-1.16387	0.687432	0.007595	0.060257
																	0.071995	1.06146	-0.15649	-0.38033	0.450085	0.207791	-0.10672	-0.54954	0.372899	-1.49469	-0.61038	-0.20266			-1.16915	1.61867	-1.58003	-2.28741
																	0.06693	0.127181	0.077561	-0.07022	0.817362	0.570795	0.483872	-0.61102	0.481386	-0.85401	-0.17727	-0.99583			-1.16915	1.16287	-1.48285	-1.09948
																	0.064813	-0.36057	-0.04938	-0.19205	0.247708	0.656382	1.14925	-0.44442	0.083278	2.11482	-0.0593	1.11626			-1.17969	1.51416	-0.06375	0.474584
																	0.060744	-0.57353	-0.08565	-0.31388	0.809867	-0.09324	0.065949	0.124821	-0.60445	0.254782	-0.73074	-0.93255			-1.18497	0.112686	-1.1465	-0.77202
																	0.052252	0.86224	-0.03068	-0.69044	-0.15705	0.293378	-0.44326	0.535387	-0.03974	0.587522	-0.49637	0.136296			-1.19551	1.04842	-0.6457	-1.69972
																	0.050772	0.353881	0.265138	0.228809	1.10969	0.940686	0.918293	-1.00176	0.614088	0.369485	0.255836	0.366035			-1.20606	0.025997	-2.08223	-1.28578
																	0.0471	-0.2163	0.635759	0.118057	0.899812	0.661301	1.05027	-0.85201	0.845592	-0.3084	-0.48528	-1.01918			-1.21133	0.370801	-0.74622	-0.44427
																	0.0428	0.250836	0.477083	-0.1256	-0.52432	0.489144	0.951287	0.386631	-0.20828	1.0515	-0.44411	1.16146			-1.22715	0.99782	-2.01385	-1.13423
																	0.042708	-0.72466	-0.73168	0.162358	-0.54681	0.162539	-0.28709	0.327129	0.07456	0.076012	0.251877	0.360762			-1.23243	0.977034	1.65444	0.178481
																	0.042075	1.2126	-0.73508	-0.80119	-0.02213	-0.40115	-0.7578	0.296386	-0.86598	-0.26913	-1.2074	0.134789			-1.24297	0.97791	-1.7987	-0.09082
																	0.040601	0.422578	0.262305	-1.12237	-0.02962	-1.09076	-1.50236	0.624641	-0.464	0.160747	-0.03554	1.16974			-1.27461	1.90261	-1.54356	-1.50204
																	0.037609	-0.64223	-0.26756	-0.76796	-0.65924	-1.18028	-1.04705	0.586956	-0.12788	-0.83437	-0.60484	1.22774			-1.27989	1.50399	-0.79989	-2.12918
																	0.036622	-3.32828	-0.31289	-0.92302	0.19524	0.704586	0.092344	-0.66854	-0.03005	-0.85814	-0.23191	0.732111			-1.28516	0.990843	-1.46333	-3.60516
																	0.033658	0.230226	-0.01538	1.39171	-0.11957	-1.36326	-0.81059	0.443159	0.925988	-1.46472	-0.83288	-0.57853			-1.29044	-0.16483	-1.09198	-0.49194
																	0.032918	0.223357	0.151798	0.018379	0.187744	0.522592	-0.09352	0.009783	-0.06008	-0.50783	0.003254	-0.30284			-1.30098	0.20462	-1.36903	-0.84024
																	0.025421	0.168399	0.218669	0.561067	1.94918	1.35386	0.725828	0.875542	0.871745	0.369485	0.446658	0.637955			-1.30626	1.55223	-1.19566	-2.16641
																	0.020631	-0.53231	0.269672	-0.11452	1.29707	0.793123	-0.2057	-0.74887	0.717732	-1.33038	-0.16936	0.479021			-1.30626	1.08509	-1.33503	-0.43934
																	0.019398	-0.127	-0.03011	-0.45786	0.435094	0.114335	0.269411	-0.97101	-0.48918	-0.32803	-0.94452	0.238737
																	0.014909	0.834761	0.235103	-0.40248	0.60749	0.292394	0.103342	0.361839	0.164643	-0.55847	-0.23428	-0.07537
																	0.014367	0.230226	-0.64215	-0.76796	-0.26198	0.48816	0.515766	-0.10823	-0.41266	0.393252	2.18702	-0.95289
																	0.011868	-1.07502	-1.5755	0.173433	-0.63676	0.822636	0.853405	-0.66854	0.720638	1.81618	-0.2612	0.568657
																	-0.0002	0.587451	0.691862	0.018379	0.667453	-0.07553	-0.40367	2.1955	0.178204	-0.88087	0.091935	-0.13186
																	-0.00284	1.22633	0.06906	-0.71259	0.000358	0.585552	0.030755	-0.20343	-0.02521	-1.38308	-0.2905	-0.30284
																	-0.00579	-0.48422	0.041859	0.627518	1.31956	0.861986	1.79813	0.261676	-0.15016	0.513121	-0.29604	-0.22601
																	-0.01047	0.333272	-0.25849	-0.81226	-0.08959	0.247141	-0.2101	-1.51149	-0.02327	-0.96147	1.67631	-0.37817
																	-0.01147	0.779803	-0.94703	0.494615	-1.19142	0.198938	-0.36187	1.27222	-0.5473	0.47902	1.9764	0.399931
																	-0.01213	-3.1428	-0.04938	-0.00377	0.629976	-0.41	-0.66982	-0.19947	-0.5967	0.82726	-0.43777	0.224425
																	-0.01337	-0.16822	-0.64215	-1.4214	-0.01463	0.48029	0.284808	-0.81036	0.091996	-1.88529	0.498916	1.13886
																	-0.01646	0.340142	0.130264	0.915475	0.480067	0.048424	0.719229	2.82821	0.374836	1.3336	0.263754	0.323853
																	-0.0165	0.711106	-0.63365	-0.86764	-0.05961	0.253044	-0.52354	-0.46029	-0.21215	-1.31385	-0.80279	0.602553
																	-0.01974	-0.09265	-0.24546	-0.59076	0.135276	0.714423	0.181427	-1.06225	-0.07848	0.256849	-0.64126	-0.5371
																	-0.02285	0.61493	0.258904	-0.19205	-0.83164	-1.5364	-0.89858	-0.32541	-0.67904	0.533788	-1.57875	-0.38871
																	-0.0268	0.717976	-0.22789	0.051605	0.555022	0.512754	0.575155	-0.07154	0.25182	0.390152	-0.29208	-0.3744
																	-0.02701	1.26755	-0.4183	0.118057	-0.43438	-0.81826	-0.54994	-0.17765	-0.81949	0.043978	-0.61038	1.22172
																	-0.02921	0.752325	0.061127	-0.2142	-1.28886	0.33863	-0.13312	0.352913	-1.11589	-0.62047	-0.28892	-0.18986
																	-0.02976	0.353881	1.07552	0.239884	1.417	1.08825	1.03927	0.670259	0.772944	-0.49233	0.144193	-0.15295
																	-0.03174	0.690497	1.06135	-0.90087	-0.66674	-0.25457	-1.26371	1.6094	-0.77106	-0.11206	0.453784	0.481281
																	-0.03375	-0.77275	0.206201	1.09268	-0.20202	0.724261	1.9521	0.509603	0.11718	1.03186	1.07692	0.469982
																	-0.0342	1.11642	0.047526	-0.26958	0.585003	0.33076	-0.29918	0.81604	0.125898	0.067745	-0.64126	0.249282
																	-0.0364	-0.3537	-0.21939	1.0816	0.749903	0.426184	1.07226	0.960829	0.759383	1.50411	0.35481	1.46351
																	-0.03731	-2.9319	-0.69712	-1.1556	0.157763	0.238288	-0.7743	-1.80603	-0.52599	-1.62592	1.13868	-0.2682
																	-0.0394	-0.13387	0.351276	0.439239	0.787381	0.319939	0.016458	-0.44739	0.246008	0.588556	0.124398	0.002219
																	-0.05043	0.422578	-0.42227	-0.83441	-0.01463	-0.50051	-0.37837	-0.94126	-0.38167	-0.7951	-0.11076	-0.39625
																	-0.05251	-0.01021	0.466883	-0.14775	0.674949	0.027765	0.350796	0.113912	0.473637	-1.83259	0.097477	0.192036
																	-0.05913	0.367621	-0.99917	-1.55431	-0.66674	0.633756	-0.50045	0.587948	-0.4301	-1.32315	-1.01499	-2.13096
																	-0.05948	0.099702	1.3719	1.54676	0.067817	-0.63528	-0.2222	0.476877	0.80394	-0.31356	1.25349	-1.02294
																	-0.06104	0.257705	0.902107	0.295261	-0.80166	-0.50149	-0.10672	1.6223	0.18111	-1.93903	0.187742	0.403697
																	-0.06474	-0.94449	-0.58491	0.284185	0.869831	0.642609	2.12807	-1.13663	1.19914	0.885128	0.650148	-0.12659
																	-0.0732	-0.11326	-0.50841	-0.35818	-0.8991	0.35437	0.086845	-0.25401	-0.00196	-0.36316	-0.29129	0.117465
																	-0.07382	0.017265	0.23227	0.572142	-0.0671	0.54325	0.744524	0.798189	1.07613	0.744592	-0.4164	-0.43466
																	-0.07432	0.422578	-0.53051	-0.04807	-0.02962	0.255011	0.598251	0.124821	0.308001	-0.18956	-0.33009	0.858655
																	-0.07626	0.017265	-0.00914	-0.42463	0.540031	-0.07356	0.731327	-0.60904	-0.97931	0.907862	0.205953	-0.70432
																	-0.0779	-0.30561	-0.62685	0.162358	-0.53931	0.356338	1.06127	1.60346	-0.07848	2.647	-0.45836	1.26993
																	-0.08249	-0.31248	0.312174	-0.43571	-0.4044	0.225499	0.284808	0.295394	-0.34292	0.135947	-0.67769	-0.06181
																	-0.08508	0.477536	-0.46987	-0.04807	0.172754	0.301248	0.135236	0.108954	0.18789	1.29227	-0.14719	0.686163
																	-0.08653	0.958416	0.347309	-0.83441	0.090304	0.006122	-0.28489	0.742654	0.184984	-0.27739	-0.84555	-0.48965
																	-0.08875	0.092832	0.1875	0.361712	0.802372	0.36224	0.115439	-0.02592	0.854309	-0.36316	0.819592	0.579202
																	-0.08879	1.59043	0.505418	-0.44678	-0.13456	0.441924	0.339798	-1.13365	-0.711	0.502787	1.87347	0.190529
																	-0.09008	-0.07891	-0.03295	-0.2142	0.240213	0.111384	0.072547	-0.28872	-0.49306	-0.02939	-0.52804	2.6589
																	-0.09858	1.24007	-0.35313	0.339562	0.292681	0.494063	0.995279	0.036559	0.600528	1.0143	0.206745	1.30005
																	-0.09891	-2.31363	-1.18278	-0.3028	-0.93657	1.06857	0.138535	-0.07749	-0.32258	-1.34795	2.75077	-0.18835
																	-0.10048	0.86911	-0.11682	-0.42463	-0.50933	-0.41984	-0.59723	1.64511	-0.03005	-0.16476	-0.48845	0.059465
																	-0.10392	-0.07891	0.622158	-0.44678	0.68994	-0.05881	-0.34318	-0.60111	-0.32548	-1.06481	-0.9081	-1.16681
																	-0.10485	0.37449	0.299707	-0.3028	1.06471	0.861986	0.191326	0.163498	0.160769	0.144214	0.068973	-0.17705
																	-0.10989	-0.26439	-0.27719	0.428164	0.300176	-0.30573	0.145134	0.56018	0.281848	1.67048	1.45778	0.737383
																	-0.11326	-0.62162	0.132531	0.184508	-0.29946	-0.97468	-1.40888	0.770422	0.037752	-0.26603	0.024633	0.653773
																	-0.11467	1.3706	-0.33273	-0.2585	0.255204	-0.0165	-0.27389	-0.66854	0.050345	1.0236	-0.27783	0.255308
																	-0.11672	0.312663	-0.34123	-0.73474	-0.16454	-0.60675	-0.45536	-1.39943	0.066811	-0.22676	-0.75212	-0.66365
																	-0.11863	0.896589	-0.4727	-1.34388	-0.33694	-0.96582	-0.97446	0.205149	-1.22825	0.12768	-0.19707	-0.86928
																	-0.11906	-0.43614	0.134231	1.71289	-0.46436	-1.27374	-0.59723	0.872567	0.149145	0.686724	0.067389	-0.03017
																	-0.11912	-0.39492	0.818802	0.428164	1.58939	0.773448	-0.01434	0.352913	0.870776	-0.22676	0.202786	1.41756
																	-0.12126	0.010396	0.019191	-0.83441	0.367635	0.420282	-0.18371	-0.04377	-0.68097	-2.01343	-1.25174	-0.9318
																	-0.12669	0.827891	-0.86259	-1.60968	-1.13145	0.109416	-0.7721	-0.60607	-0.65095	-1.00178	1.04367	-0.85572
																	-0.13299	-0.47048	0.41758	-0.76796	0.045331	-0.05585	-0.35527	-1.02556	-0.16179	-0.32596	-0.73311	-0.93331
																	-0.13453	-2.19203	-0.19389	-0.73474	-0.42688	0.364208	0.464076	-1.21398	-0.92216	0.550322	-0.74499	-1.00487
																	-0.13568	0.999634	-0.20125	-1.62076	-0.08959	-1.11634	-1.65964	-0.22723	-0.85726	-1.00901	-1.38872	-0.92578
																	-0.13636	0.903458	0.866972	-1.02269	0.330158	0.276654	-0.43776	-0.90556	-0.96769	-0.18749	0.079266	0.882759
																	-0.14208	0.491276	-0.71072	-1.12237	-0.45686	0.041537	-0.7413	-0.87184	-0.70035	-0.46237	-0.96827	-1.14874
																	-0.14416	1.15077	-0.24546	-0.91194	0.172754	0.117286	-0.00884	-1.29629	-0.27415	-0.36523	-0.47736	-0.77588
																	-0.14526	0.958416	0.497484	0.262035	0.704931	0.169425	0.378291	-0.00113	0.64121	1.13003	0.309678	0.469229
																	-0.1457	0.841631	0.381311	-0.10345	0.787381	-0.13062	-0.1892	-0.30955	0.444578	-0.20919	0.750706	0.84359
																	-0.14598	0.113441	-0.25566	0.118057	-0.38941	-0.09717	-0.82379	-0.74887	-0.53374	-0.34766	0.384106	-0.5243
																	-0.15746	0.463797	0.64936	0.151282	-0.80915	0.176311	0.856704	1.53602	-0.77977	2.34422	1.65414	0.177724
																	-0.16282	0.731715	0.541687	0.151282	1.43199	0.586535	0.568557	-0.26789	0.362244	-0.5161	0.017506	-0.09495
																	-0.16674	0.347012	0.849971	1.54676	1.55192	0.238288	0.096743	-0.56342	0.589873	-0.44376	0.187742	0.024063
																	-0.17088	-0.06517	-0.65461	-0.35818	-0.67423	-1.06617	-2.10395	-1.38158	-0.42429	0.538955	-0.19469	1.05601
																	-0.17129	0.759194	-0.54694	-0.76796	-0.54681	0.532429	0.362894	-0.98391	-0.22184	0.392218	0.951029	-0.81731
																	-0.17407	0.237096	0.967844	-0.36925	0.037835	-0.27326	-0.69951	-0.97796	0.277004	0.068779	-0.8986	-0.22752
																	-0.17851	1.21947	-1.25475	-1.56538	-1.3788	-0.5615	-1.68383	0.00185	-1.08974	0.12458	-1.7181	-1.12614
																	-0.18523	-0.03769	0.23907	-0.22528	0.787381	0.340598	-0.26289	-0.6616	-0.04458	0.504854	-0.36097	-0.17253
																	-0.1927	-0.29874	0.347309	-0.82334	0.045331	-1.08486	-1.82791	-0.05666	0.062937	-1.09168	0.761791	-0.47308
																	-0.19501	-2.95389	-0.14685	-0.77904	0.667453	0.538332	0.029655	0.071269	0.116212	-1.29318	-0.57317	-0.19814
																	-0.19792	-2.99716	-1.47803	-0.91194	-0.75668	-0.07258	-0.57084	-0.90655	-0.80883	-0.04282	-1.00153	-0.07988
																	-0.20049	0.532494	0.286673	0.051605	0.892317	0.631788	0.863303	-0.22624	0.115243	0.107013	0.331848	-0.11303
																	-0.20691	-1.12311	0.237937	1.32526	0.502553	1.06857	2.83194	1.29603	0.543378	1.71388	0.412611	-0.49718
																	-0.214	0.278314	-1.51826	-1.00054	-1.58118	-0.51231	-1.2934	-0.86391	-0.55311	-0.66594	-0.78141	-0.67344
																	-0.2218	-1.78947	0.161999	0.007304	0.480067	0.278621	-0.16281	-0.77664	0.035815	-1.65382	1.79746	-1.41312
																	-0.22532	0.085963	0.41588	0.793647	0.817362	-0.4828	0.150633	1.06892	-0.37392	0.393252	1.44511	0.846603
																	-0.22852	0.525624	-0.31573	-0.74581	0.150267	0.482258	-0.30468	-0.41764	0.078435	-0.482	-0.75845	-0.70131
																	-0.22991	-2.31019	-1.49729	-0.91194	-1.19142	-0.6461	-1.54966	-1.56802	-1.58568	-1.57115	-0.92314	-0.11604
																	-0.23155	0.6218	-0.40413	-0.55753	0.255204	-0.22998	-0.16171	-0.10228	0.118149	-1.07101	-0.69986	-0.65536
																	-0.23616	-0.27813	0.747398	0.538916	0.922299	0.852148	0.331	-0.42062	0.555971	-0.88707	0.029383	0.000712
																	-0.24934	-0.55979	1.3787	-0.70151	-0.36692	-0.31458	0.06045	-0.33632	-0.1831	0.752859	-0.28021	0.24175
																	-0.25073	0.436318	0.387545	-0.22528	1.10969	0.2678	0.511367	-0.58425	-0.26446	-0.3146	-0.42194	-1.35286
																	-0.25734	0.821022	0.24587	-0.10345	1.10969	-0.03323	-0.66432	-0.59516	0.011599	-0.88191	-0.14481	-0.11604
																	-0.26016	0.456927	-1.96709	-1.38818	-0.54681	-0.68742	-0.7732	-1.10093	-1.08586	-0.30736	-1.95801	-1.01842
																	-0.26545	-0.46361	2.78638	0.450314	0.892317	0.013992	0.316703	0.128788	1.19043	-0.28669	0.557509	-0.44219
																	-0.27376	0.120311	-0.78892	-1.1999	-0.29196	-0.1257	-0.56204	-0.59615	-0.77784	-0.11309	-1.31745	-0.94611
																	-0.27494	0.951546	-0.25736	-1.17775	0.52504	0.018911	-0.55984	-0.66359	0.165612	-1.41098	-0.58109	0.970135
																	-0.27555	-0.13387	1.13219	0.106981	-0.47935	-2.19355	-0.7424	-0.61797	-1.04034	-0.12963	0.230499	-0.65536
																	-0.27599	0.910328	1.74649	-0.93409	0.135276	-0.70415	-1.11853	0.229942	-0.29255	-0.85711	0.156862	-0.52505
																	-0.28012	0.985895	-0.73905	-1.03377	-0.44187	-0.65004	-0.83149	-0.88374	-0.40491	-1.01831	-0.81071	-0.47534
																	-0.28026	0.834761	0.143298	-0.35818	0.764894	-1.00911	-1.24281	0.757529	-0.0717	-0.07382	-0.66185	0.68541
																	-0.28055	0.436318	-0.14062	-0.63506	0.307672	-0.59888	-1.289	-0.51582	-1.04905	-0.07486	-0.45203	-0.571
																	-0.28149	1.02024	0.134231	1.04838	-0.61427	0.099579	1.17125	-0.56937	0.86109	1.56507	-0.79725	0.256815
																	-0.28201	-0.20257	-0.53901	0.671819	0.682444	0.099579	0.032955	0.0078	0.568563	-1.41822	0.141026	-0.01435
																	-0.28669	0.065353	0.110429	-0.64614	0.307672	-0.28408	-0.68631	-1.05035	-0.56474	-0.48717	0.523462	-0.58832
																	-0.29081	0.161529	0.41418	0.239884	0.997253	0.632772	0.502569	-0.07352	0.879494	-0.544	0.580471	0.343438
																	-0.29133	0.415709	2.53137	-1.44355	-0.22451	0.477339	0.369493	-0.5178	0.044533	1.1538	1.13156	-1.87938
																	-0.29561	1.5286	-0.78382	-0.81226	-0.63676	0.030716	-0.53784	0.184323	-1.07714	-0.13273	-0.80992	0.274893
																	-0.29965	0.044744	0.042992	0.339562	0.555022	1.17679	0.594952	-0.86391	0.35837	0.911995	0.075307	0.714786
																	-0.30176	0.106572	0.404546	-0.43571	0.637472	0.812798	0.307904	-0.12112	0.33706	1.56094	0.238416	0.632683
																	-0.30842	-0.03769	-0.63988	0.993001	0.015349	-0.78186	-0.68521	2.08542	-0.36326	-0.45306	-0.42748	-0.3631
																	-0.31272	-0.03082	-1.81691	0.129132	-0.8991	0.901336	0.951287	0.068294	0.08909	-0.98938	-0.39423	-0.63728
																	-0.31377	0.477536	-0.31969	-1.1113	-0.32944	0.457664	-0.33658	-1.25861	-0.12595	-1.75922	-0.56129	-0.73069
																	-0.32465	-2.34317	-0.59228	-0.71259	-0.7267	-0.77694	-1.34949	-0.52177	-0.38554	0.807627	-0.55654	-1.83193
																	-0.32466	1.53547	0.252104	-1.4214	0.090304	-0.38738	-0.7644	0.873559	-0.98319	-0.6494	-1.27707	-0.59887
																	-0.32555	0.738585	-1.20091	0.018379	-1.85851	-0.33721	-0.90847	-0.20343	0.584061	-0.44893	0.498124	0.674864
																	-0.32985	1.28816	0.093428	1.09268	0.27769	-0.94812	1.54518	1.75419	-0.03586	0.175214	0.021465	-0.24108
																	-0.33772	-0.29187	-0.13155	-0.07022	0.285185	-0.09914	0.638944	-0.1598	0.186922	1.2716	1.32475	0.687669
																	-0.34943	0.250836	-1.42249	-0.55753	-0.44187	0.237304	0.194625	-0.57235	-0.87857	-0.13583	0.067389	0.094868
																	-0.35733	0.429448	-0.09132	-0.69044	0.247708	0.082855	0.753323	1.51618	0.498821	0.490387	-0.21528	-0.86778
																	-0.35977	0.793543	-0.84672	0.616443	-0.2395	-0.34704	-0.28709	1.5499	0.289597	0.066712	0.464869	-0.049
																	-0.36723	-0.56666	0.496918	0.738271	1.09469	0.793123	1.21524	-0.16377	0.380648	1.36874	0.372229	0.112192
																	-0.3684	0.099702	0.257204	-0.49108	1.0797	-0.21129	-0.05613	0.318204	-0.34195	-1.16505	-0.02129	-0.6064
																	-0.37116	-0.06517	1.06702	1.21451	0.180249	-0.47985	0.396988	0.489769	-0.30417	1.33464	0.497332	-0.28025
																	-0.37201	0.848501	1.4297	0.284185	0.93729	0.541283	-0.09132	-0.16972	0.449421	0.176248	1.02229	0.57167
																	-0.37784	-3.17509	-0.26756	0.749346	0.60749	0.704586	1.23723	-1.01366	-0.30417	0.772493	-0.52091	0.499359
																	-0.38009	-0.38805	2.65604	0.616443	1.07221	0.625886	0.434381	0.516545	0.537567	0.897528	1.35484	0.552839
																	-0.38041	1.04085	-0.68465	-0.20313	-0.05211	0.145815	0.324401	-0.98787	-0.36423	0.692924	1.15214	0.484294
																	-0.38193	0.079093	0.038459	-0.1699	-0.41939	-0.63627	-0.58293	1.36247	0.233416	1.02566	0.750706	0.04666
																	-0.38693	0.092832	-0.77079	-1.64291	-0.76418	-0.65397	-1.01075	-1.82785	-0.97447	-0.7238	-1.03479	-1.23084
																	-0.38848	0.477536	-0.05901	-0.70151	-0.21701	-0.81236	-0.62473	1.5975	-0.11432	-1.03898	4.16808	-1.68278
																	-0.3905	0.827891	-0.54071	-0.69044	0.187744	-0.13259	-0.59833	-1.1277	-0.21603	0.135947	-0.92156	0.18375
																	-0.39169	-0.29187	-0.21429	-0.36925	-0.41189	-0.62446	-1.41878	-0.82226	-0.5134	0.031578	-0.26991	0.601046
																	-0.39371	-3.02945	-0.27266	-0.0813	0.787381	0.325841	-0.31128	-1.50554	-0.38167	-1.09994	-0.73232	-0.07762
																	-0.39954	0.429448	-0.85239	-1.07807	-0.21701	-0.04208	-0.42126	-1.45794	-0.31192	-0.36833	-0.64126	0.570163
																	-0.4026	1.15764	0.694129	0.118057	1.04972	0.302231	0.404687	0.168456	0.468794	0.714625	-0.18757	0.1604
																	-0.40376	-1.07502	-0.53844	-1.2885	-0.10458	-0.52215	-0.70391	-0.96804	-0.59089	-1.54635	-1.47661	-1.01014
																	-0.40497	0.972155	-0.02048	-0.51323	-0.0746	-0.2526	-0.37177	-1.1287	0.101682	-0.7951	-0.44173	0.106919
																	-0.40658	0.800413	-1.25078	-0.97839	-1.73109	-0.35098	-1.05255	-0.88771	-0.433	-1.44302	-0.78616	-0.8738
																	-0.41344	-0.01021	-1.03714	-0.84549	-0.4044	-0.68349	-0.45646	-0.69036	-0.92604	0.592689	-0.90731	-1.43798
																	-0.41418	1.0752	0.278739	-0.43571	-0.0746	0.001204	-0.13092	-0.3145	-0.31967	-1.71686	1.78795	-1.08772
																	-0.41438	0.669888	0.00729	-0.41356	0.045331	-0.15128	-0.39377	0.270602	-0.19666	-0.06039	-0.41006	-0.64934
																	-0.42738	0.237096	0.403979	0.195583	-0.5693	-1.02485	0.133036	1.1443	-0.7294	0.829327	0.908272	-0.49341
																	-0.4286	0.642409	0.06736	-0.13667	0.510049	0.436022	0.686235	0.57208	0.016442	0.566855	-0.39343	0.362269
																	-0.42898	0.518754	1.52264	-0.037	0.067817	0.019895	0.522365	-0.27979	-0.21603	0.594756	-0.59138	0.289957
																	-0.42902	0.017265	0.061127	0.295261	-0.09708	-0.46116	0.60375	2.96705	-0.39329	0.791093	-0.88593	-0.15446
																	-0.43483	0.559973	-0.4931	-1.1556	-0.69672	-0.18768	-1.06354	-1.03052	-0.79333	-1.90803	-1.14089	-1.51632
																	-0.44095	0.422578	-0.13098	-0.97839	0.465076	-0.83892	-1.20212	-0.16773	-0.15404	0.510021	0.448241	1.42585
																	-0.4425	1.05459	-0.27493	-0.41356	-0.29196	0.117286	-0.65662	-0.61102	-0.07364	-0.513	-0.12027	1.36257
																	-0.45435	0.360751	-0.62798	-0.57968	0.045331	0.415363	-0.18371	-0.06856	-0.35745	-0.10276	1.26458	0.318581
																	-0.45808	0.175269	-0.05505	0.328486	0.787381	0.389785	1.34721	-0.49797	-0.04168	1.12383	1.29704	0.482787
																	-0.46971	0.456927	0.135364	0.494615	-1.24389	-0.30081	0.252914	-0.54161	-0.0223	0.239282	-0.45123	0.346451
																	-0.47216	0.127181	-0.03068	-0.66829	0.817362	0.554072	-0.2244	-0.734	-0.22475	-1.01211	-0.0981	-0.09796
																	-0.47411	-0.55979	-1.50296	0.383863	-0.61427	-0.07258	0.466275	-0.63284	0.35837	0.433553	0.084017	0.765253
																	-0.47467	0.347012	0.437414	-0.74581	0.090304	-0.53494	0.194625	-0.16674	-1.20307	0.911995	0.000879	0.498605
																	-0.47712	0.092832	-0.15592	-1.13345	-0.78666	-0.95402	-1.43308	-0.9244	-1.05099	-1.01418	-0.75291	-1.07266
																	-0.48017	0.058484	-0.67615	0.27311	-1.00403	-0.9186	0.484972	-0.42161	-0.71294	-0.6091	0.169531	-1.4779
																	-0.48405	0.738585	-0.81612	-1.49893	-0.8916	-0.72677	-1.34619	-0.40574	-1.57889	-1.79952	-1.82103	-2.03982
																	-0.48747	0.772934	-0.35313	0.140207	0.757399	-0.01454	0.623547	1.94659	0.2092	-2.0496	0.573344	2.65062
																	-0.4886	-3.6333	0.072461	0.04053	-1.07899	-0.23686	-0.13861	1.06595	-0.84758	0.888228	2.59558	-0.03243
																	-0.49293	0.834761	-0.38146	-1.38818	0.629976	0.004155	-1.02065	-0.30062	-1.06455	-0.24846	-0.08701	-0.43165
																	-0.49428	0.257705	-0.36163	-0.95624	-0.61427	-0.35295	-0.60383	-0.98787	-0.84564	-1.19605	-0.90176	-1.87109
																	-0.50333	0.271445	-1.32615	1.56892	-0.41939	-0.47296	-0.86448	-1.25464	-1.20888	0.391185	-1.31745	-0.54012
																	-0.50468	-0.23004	0.019191	1.38064	-0.22451	-1.36916	-2.36681	-0.43847	-0.35358	-0.95631	-0.92948	-0.16952
																	-0.51113	-0.06517	-0.40923	-1.22205	-0.80166	-0.52904	-0.2013	-1.09002	-0.98997	0.502787	-0.67848	-0.26443
																	-0.51139	-0.36744	0.257771	-0.31388	0.412608	0.233369	0.488271	-0.5545	-0.27705	0.333317	-1.19789	-1.09074
																	-0.51528	1.29503	-1.31368	-1.73151	-1.75358	-0.75432	-2.22053	-0.71119	-1.31058	-0.20816	-0.802	-0.37817
																	-0.52267	0.312663	-0.56168	-0.66829	-0.47186	0.501933	0.984281	1.15818	-0.92991	0.353984	-0.45599	0.04666
																	-0.53316	0.085963	-1.13064	-1.1999	-0.82414	-0.29687	-0.31678	-1.38753	-0.2848	-0.39726	-0.49399	-0.51902
																	-0.53915	0.711106	-0.86486	-1.03377	0.322663	-0.40115	-0.26729	-0.92639	-0.74587	0.216548	-0.88672	0.801409
																	-0.54332	-0.61475	-0.81726	0.029455	0.105295	0.694748	1.90811	0.498694	-0.15016	1.46484	1.86951	0.529488
																	-0.54814	-0.02395	-1.24001	0.71612	-0.33694	-1.01895	-1.8686	-0.05071	-0.45916	-0.792	-0.44807	-0.27347
																	-0.56118	-2.1886	-0.87223	-0.55753	-0.42688	0.520624	-0.05283	-0.85895	-0.58992	-0.7889	-0.54625	-0.25991
																	-0.56248	0.085963	-0.77872	-1.55431	-0.41189	-0.31458	-1.21422	-0.93035	-0.54246	-1.57425	-1.72839	-0.59736
																	-0.56699	-0.20944	-1.30518	-0.1256	-0.52432	-0.21621	-0.55544	-0.34326	0.243102	-2.248	-0.50191	0.778812
																	-0.58304	-0.60788	0.142164	0.494615	0.577508	-0.02241	1.85312	1.62825	0.487198	-0.01596	-0.31109	0.598033
																	-0.58675	0.450057	0.389245	-0.13667	0.85484	0.166474	0.393689	0.516545	0.59181	-0.4448	-0.03317	-0.60715
																	-0.58892	-0.51857	0.787067	-0.45786	1.28208	-0.78973	-0.51585	1.05703	-0.43494	-1.61455	-0.31267	-1.10279
																	-0.58968	0.738585	-0.27719	-0.81226	-0.08209	-0.83007	-1.20212	1.14826	-1.75422	0.251682	-0.79566	-1.10881
																	-0.59062	0.436318	0.305374	-0.15882	0.794876	-0.09324	0.00436	1.60147	0.64121	-1.09374	-0.09097	0.140815
																	-0.59359	0.106572	0.339942	-0.67936	0.502553	-0.07258	-0.64012	-1.60174	-0.07267	-0.88604	-0.31663	0.502372
																	-0.59383	-0.71092	2.95072	1.30311	-2.01592	-2.03516	-2.26123	0.364814	0.465888	-0.27223	-0.99995	1.91847
																	-0.59931	1.74156	-1.11024	-0.26958	-0.63676	0.108432	0.070348	1.49238	-1.21275	-0.25673	-0.96511	-0.00456
																	-0.60295	-0.33309	-0.47214	-0.55753	-0.62176	-1.64363	0.378291	2.13997	0.673175	-1.23015	-0.28258	-0.61996
																	-0.60423	-0.12013	3.50609	1.11483	-1.049	-1.75381	-1.70143	-0.27384	-0.95025	-1.04311	0.347684	0.049673
																	-0.62752	0.092832	-1.02353	1.42494	-0.04461	-0.43165	-0.18041	2.04179	-0.31774	-0.31666	-1.06804	-0.55066
																	-0.63321	0.195878	-0.352	-0.60183	0.217726	-0.27621	-0.05173	0.052427	-0.34873	-0.98214	-1.06962	-0.26594
																	-0.644	0.566842	0.264571	-0.29173	0.255204	-0.60282	-0.88318	-0.34723	-0.33227	-0.4572	-0.31901	0.511411
																	-0.64612	-0.20257	0.763833	0.9487	0.982262	0.577682	1.02827	1.39718	0.618932	1.60848	0.658858	0.302762
																	-0.65392	0.532494	3.6591	1.69074	-1.02652	-1.09666	-0.82269	0.944962	-0.35358	0.280616	2.11259	-1.06814
																	-0.66473	-0.03082	-2.03906	-0.35818	-0.70421	-0.81433	-0.92827	0.47291	-0.74781	0.694991	0.406276	0.502372
																	-0.66667	-0.25065	-0.45627	-1.63183	-0.17204	-0.21227	-1.05145	-1.41034	-0.55408	-1.62799	-0.76637	-0.94536
																	-0.66939	0.195878	-1.05414	0.084831	-0.2395	-0.43558	-0.29918	0.187299	-0.34292	1.05046	-0.78854	0.134789
																	-0.66967	0.264575	-0.32706	1.23666	-0.20951	-0.11586	0.598251	1.41404	1.00348	1.04013	0.391232	1.07258
																	-0.67128	-0.36057	0.189767	0.383863	-0.50933	-0.08438	0.082445	0.096062	0.005787	1.50617	-0.09414	0.408216
																	-0.67161	-0.22317	0.829003	0.339562	1.12468	0.630804	1.58917	-1.0325	1.4229	-0.21436	0.517919	-0.12583
																	-0.68165	0.992765	-0.65065	0.118057	-0.43438	-0.92746	-0.65112	0.17639	0.033878	1.19513	-0.03158	0.365282
																	-0.68216	-1.52155	-0.55091	1.35848	-1.96345	1.08825	1.91911	-0.23616	-0.55408	3.65865	0.485456	0.506138
																	-0.68893	-0.03769	-1.5755	-1.51001	-1.13895	-1.42032	-0.98986	-0.39384	-0.9735	-0.80234	-1.71573	-0.85798
																	-0.69111	0.13405	-0.44437	-0.54646	-0.05211	-0.58314	-0.55434	-0.7211	-0.57733	-1.87083	-0.7727	-1.88917
																	-0.69865	0.875979	-0.18199	0.572142	-0.67423	-1.33965	-1.55076	0.387623	1.89365	-2.4774	-0.94294	-0.27271
																	-0.69979	-0.55979	-0.3418	-0.48001	0.510049	0.014976	0.313403	-0.45037	-0.19278	-0.6742	-0.30396	-0.58456
																	-0.70172	1.78965	-0.89659	-0.76796	-1.03401	-0.63135	-0.80839	1.19785	-0.20344	-1.35105	-0.39818	-0.54614
																	-0.70188	-0.57353	-0.56904	0.893324	-0.17953	-1.72823	-0.54774	1.87122	0.023223	-0.23089	-1.69831	-0.51526
																	-0.70621	0.587451	0.394912	-0.92302	-1.17643	-0.50641	-0.27169	-0.16079	-0.51146	1.2499	-1.04033	-0.45274
																	-0.71596	0.092832	2.40669	1.74612	0.322663	-0.49362	-0.14851	1.21768	0.204357	-1.88426	0.861557	-0.28853
																	-0.71606	-0.06517	-0.86373	-0.96732	-0.62176	-1.13405	-0.96016	-0.63681	-1.06939	0.575122	1.18223	0.097127
																	-0.7189	0.37449	-0.52541	-0.79011	-0.37441	-0.49657	-0.7853	2.92044	-0.5967	-1.08858	1.21945	-0.32544
																	-0.72882	0.566842	-0.67105	-0.32495	-1.52122	-0.96189	-0.66762	1.33867	-0.58895	0.815894	0.145777	0.639462
																	-0.73016	0.051614	-0.08905	-0.44678	0.719922	-0.19653	-0.7787	0.69406	-0.47659	-1.39755	-0.86376	-0.64557
																	-0.73163	0.669888	-0.21146	-1.00054	0.015349	-0.40213	-0.48065	-1.25365	-0.26446	-1.83466	-1.21848	-1.46284
																	-0.73575	0.257705	-0.57811	-1.26635	-0.52432	-1.3121	-1.8389	-0.57929	-0.64804	-0.53263	-0.52487	-1.20372
																	-0.73839	-0.2163	-0.37636	-1.04484	0.19524	-0.78481	-0.7655	-1.33894	-0.43397	-1.15781	-0.6278	-0.61845
																	-0.74044	0.917198	-0.89546	-0.15882	-1.01902	-0.00962	0.030755	1.25041	-0.51146	0.138013	0.220205	1.2993
																	-0.74841	0.422578	-0.32196	0.439239	0.540031	-0.66873	-1.56835	-0.91945	0.584061	0.622656	0.475954	1.41304
																	-0.75672	-0.06517	-1.25815	-1.03377	-1.34882	-0.50149	-1.08994	-1.32109	-0.81852	0.487287	-1.86142	-1.31294
																	-0.75932	0.525624	-0.54297	-1.01162	-0.33694	-0.22604	-0.63022	-0.89267	-1.46363	0.282683	-0.96986	-0.37064
																	-0.76452	0.120311	-0.62515	-0.15882	-0.63676	-1.37408	-1.25821	0.806123	-0.48434	0.512088	0.65094	0.407463
																	-0.77955	-0.07204	0.406246	1.35848	0.142772	-0.80744	-0.16721	0.355889	1.9324	-0.05626	0.424488	1.22925
																	-0.77963	-0.73153	0.126297	0.228809	-0.04461	-0.17686	0.679636	1.87419	0.173361	-0.94701	-0.80517	-0.21547
																	-0.79235	0.518754	-0.54354	-0.61291	-1.16144	-0.92352	-1.12073	-0.27186	-0.83886	0.242382	-1.06329	-0.13487
																	-0.79404	-0.27813	-0.68692	-0.037	-0.71171	-1.67117	-0.2079	1.57172	-0.74975	0.556522	-0.86217	-0.11905
																	-0.79725	1.32938	-0.07658	-1.56538	-2.35321	-0.48575	-1.21532	-0.5426	-0.78462	-1.93489	1.23291	1.71057
																	-0.80439	-2.78214	0.146698	-0.11452	0.555022	0.049407	-0.02314	-0.69929	-0.53374	0.065679	-0.53912	0.320087
																	-0.80817	0.072223	-0.30779	-0.24743	-0.44187	-0.75235	-0.14521	1.7413	-0.41363	0.056379	-0.18598	0.424788
																	-0.81261	0.436318	-0.64215	-1.90871	-1.00403	-0.19358	-0.96676	-1.14258	-1.80071	-1.85739	1.01358	-1.55172
																	-0.81633	0.580582	-1.17541	-1.49893	-1.00403	-0.03323	-0.44326	-1.27348	-0.75653	-1.31902	-1.22719	-1.38525
																	-0.82126	-0.63536	0.210168	0.394938	1.01974	0.522592	1.56717	0.968763	-0.33614	0.15248	0.233666	0.590501
																	-0.828	0.814152	-0.63251	-1.52108	-0.97405	0.00022	-0.07263	-1.50257	-0.97447	-0.01286	-1.61042	-1.92006
																	-0.82882	0.731715	-0.53221	-0.19205	0.000358	0.123189	0.810512	1.23157	-0.17922	0.638157	-0.14006	0.659046
																	-0.83899	0.752325	0.198834	-1.03377	-1.07149	0.285508	-0.40037	-0.73201	-0.92894	-0.02939	0.661233	-3.08607
																	-0.8423	0.463797	-0.76172	-0.62399	-0.51683	-1.96236	-2.13695	-1.37166	-1.15948	-0.23503	-0.39818	0.1604
																	-0.84405	-0.06517	-0.86826	1.66859	-1.32634	-0.2467	1.00628	1.12545	-0.42719	2.72863	-0.18678	0.271126
																	-0.84433	0.305793	1.3532	-0.65721	0.757399	-0.25556	-0.85128	0.778355	0.049376	-2.4402	-0.68165	-1.15401
																	-0.84576	1.70034	-0.79515	-1.67613	-0.85412	-1.2334	-1.56615	0.621666	-1.25731	0.219648	-0.98174	-0.53258
																	-0.84587	0.271445	-0.52144	-0.71259	-1.28136	-1.04551	-0.66652	1.26826	-0.85339	-0.07899	-1.11238	-1.34232
																	-0.84736	-1.1025	2.44069	-2.09699	-0.3969	-2.01844	-1.8455	-0.31054	-1.41423	-1.23221	-1.98889	-2.0579
																	-0.85295	-0.01021	-1.22981	-0.79011	-1.59617	-0.16603	-0.35967	-0.58326	-1.59052	0.092546	-1.79411	-2.37057
																	-0.85474	-0.81397	-1.10457	-0.87872	-0.71171	-1.27374	0.098942	0.121846	-0.38748	0.529655	-0.12739	0.179231
																	-0.85931	0.271445	-2.06173	-0.86764	-1.20641	-1.81677	-1.63874	-0.9849	-1.34449	-1.26425	-1.76323	-3.08607
																	-0.86041	1.2126	-0.90849	-1.48785	-1.16144	-1.45967	-2.03797	-0.34128	-1.56437	-0.10999	-0.63335	-1.42367
																	-0.86157	0.37449	-1.06604	-1.34388	-0.37441	-0.39722	-0.40257	-1.02754	-0.58411	-0.6215	-1.55578	-0.00908
																	-0.86412	0.745455	0.889073	-0.92302	0.712426	-0.85368	-0.41686	-1.48075	0.097808	-0.19473	-1.40534	-1.66245
																	-0.86423	-0.65597	-0.44947	0.27311	-1.13145	-0.27425	0.621347	-1.9766	-0.62673	2.35146	0.715075	-0.71336
																	-0.86565	0.505015	-0.84899	-0.86764	-0.57679	-0.57232	-0.58623	-0.79152	-0.70325	0.153514	-0.34434	0.314814
																	-0.8706	0.113441	-0.24149	-0.71259	-0.45686	-0.18079	0.896297	-0.91449	-0.78365	1.09387	-0.25329	-0.80978
																	-0.87071	1.06833	-1.019	-1.68721	-0.61427	-0.85663	-1.58265	-0.29368	-1.88886	-2.85768	-2.30007	-2.43045
																	-0.90112	0.237096	-0.37806	-0.83441	-1.32634	-0.96386	-0.62143	-0.53665	0.190796	-0.11309	-1.32062	-1.20222
																	-0.91324	-0.25065	0.067927	0.118057	0.974767	0.01596	0.649942	0.512578	0.008693	0.483154	-0.48449	0.611592
																	-0.91765	0.848501	-0.44097	-1.3771	-0.70421	-0.72579	-0.44106	-0.56243	-1.483	-0.81371	-1.79174	-0.9672
																	-0.92044	0.14779	-0.62231	-0.66829	-1.11646	-2.32143	-1.46607	-0.95911	-0.47659	0.349851	-0.09572	0.180737
																	-0.92118	0.292054	0.455549	0.328486	-0.2395	-0.99042	-0.15401	1.57767	-0.23443	-1.70859	-1.71493	-0.89489
																	-0.92382	-0.03769	-0.67501	0.051605	0.547526	0.107449	0.018657	0.737695	0.111368	0.508987	-0.48211	0.079803
																	-0.92772	-0.36744	0.432881	0.826873	0.412608	0.148766	1.02827	0.411424	-0.32839	1.3584	0.543256	1.41003
																	-0.92794	0.175269	-0.19049	-1.29958	-0.38941	-1.6515	-1.2989	-0.93333	-1.40163	-0.6773	-1.37209	-1.68128
																	-0.92796	-1.42537	3.05839	1.0816	-2.03091	-2.38046	-1.62444	-1.47183	-0.76718	-0.02732	1.60267	-0.24936
																	-0.93183	1.13016	-0.47554	-1.03377	-0.30696	-0.49461	-0.47735	1.12446	-1.1866	0.548255	-0.16302	-0.02264
																	-0.93517	0.821022	-1.07907	-1.41033	-0.74169	-1.68199	-0.96346	-0.55747	-1.23019	-0.12549	1.14343	0.379593
																	-0.93822	-0.18196	-0.51521	-0.28065	-0.47935	-0.52215	1.23723	1.48445	-1.16432	1.35737	-1.14564	0.294477
																	-0.94055	-2.47507	-1.58287	-0.33603	-0.43438	-0.65201	0.06045	-1.79016	-1.32318	0.871695	-0.5225	-0.16425
																	-0.94969	0.532494	-0.12928	0.095906	0.397617	-0.07455	0.500369	0.222008	0.175298	1.65291	-0.63572	0.24175
																	-0.95399	-0.54605	0.168233	-1.29958	-0.41189	-1.87481	-1.75312	1.39123	1.70961	-1.93076	-0.69748	-0.32845
																	-0.96231	0.85537	0.061127	-1.1999	-0.21701	-0.99042	-1.53646	-0.3869	-0.68582	-1.59285	-0.10205	0.282425
																	-0.97269	-0.13387	0.201668	1.05945	0.067817	-1.01501	-0.05943	0.401507	-0.50274	0.46352	0.003254	0.372061
																	-0.97599	0.264575	-1.03714	2.29988	-1.68612	-3.55112	-1.59035	0.14168	2.65887	-1.46782	-1.2264	1.7181
																	-0.97619	0.477536	0.487851	0.372787	1.14716	0.743936	0.410186	-0.58227	1.34831	-0.99454	0.175865	-0.18986
																	-0.98594	0.704237	1.91366	-0.70151	-1.15394	-0.834	-0.55434	-0.60111	-0.23831	0.746659	-0.01496	-1.34458
																	-0.996	0.903458	1.19566	-0.91194	-0.17204	-0.68939	-0.62253	0.323162	-0.66741	-0.44893	-0.93739	0.085075
																	-0.99612	1.22633	0.699229	0.184508	-1.13145	-0.26047	0.416784	-1.15745	-0.54536	-0.01286	1.26062	-0.62297
																	-0.99678	-0.9651	2.00037	-0.0813	-0.2395	-0.23785	0.394788	-0.17666	-0.30611	-0.92841	-0.42352	-1.46208
																	-0.99868	-0.03082	-0.10718	1.39171	-0.59928	-0.74546	0.422283	1.70857	0.107494	1.66841	0.482288	0.519696
																	-1.0138	0.415709	0.730397	-0.65721	1.85173	-0.70119	-0.98216	1.20181	-0.65482	0.338484	0.114897	0.804422
																	-1.01676	-0.27126	-0.13155	-1.79796	-1.11646	-2.06074	-2.69895	-0.71119	-0.80205	-1.02968	-2.01423	-0.79321
																	-1.02066	0.044744	-0.60078	0.206659	-1.66363	-1.00222	-0.92937	0.742654	-0.02037	0.816927	-0.59692	0.413489
																	-1.02864	-0.62162	1.35377	0.871174	-0.02213	-1.37998	-0.57084	0.167464	-0.63738	-1.46782	-1.0332	-1.5826
																	-1.02925	0.065353	-0.44664	2.1559	-0.86911	-0.96287	-0.2365	0.85075	1.03932	2.10862	0.848888	-0.00305
																	-1.03034	1.26755	3.49475	-1.18882	-1.49873	-0.24867	-0.27609	-1.33299	-0.96091	0.139047	-1.43939	-1.88616
																	-1.03174	-0.15448	-0.08962	1.44709	0.44259	-1.00911	-0.03633	1.98724	0.255695	-1.11338	0.709533	-0.00381
																	-1.03755	-0.03082	-0.05505	3.08622	-1.40879	-0.53592	-0.52904	0.347955	-0.36036	1.60434	-1.16939	0.303516
																	-1.04333	0.161529	-0.89546	0.328486	-1.28136	-1.4636	-0.64782	0.68216	2.43608	-0.86021	2.39763	0.250036
																	-1.04803	0.649279	-0.27606	-1.1556	-0.29196	-0.8222	-0.7633	0.029617	-0.83692	0.876861	-0.93423	0.234217
																	-1.05348	-0.9651	0.696396	0.494615	-0.77167	-0.80646	0.063749	2.10129	-0.10754	1.64464	-0.42511	-0.65009
																	-1.05532	0.814152	-0.06638	-0.3471	-0.05961	-0.72185	0.762121	1.7056	-0.44753	-0.84987	-0.50983	-0.22375
																	-1.05937	0.525624	-0.56111	-1.54323	-0.71171	-0.52314	-1.24941	-0.93333	-0.99578	-1.04931	-1.64447	-0.64482
																	-1.06639	0.079093	-0.79005	-1.25527	-0.41189	-1.47147	-2.34371	-1.0087	-2.05449	-1.32418	0.171114	-1.17736
																	-1.08457	0.717976	0.889073	-0.46893	-1.46875	-1.076	-0.29808	-0.5069	1.86459	-0.15856	-0.76399	0.371308
																	-1.09543	0.278314	-0.91359	-0.69044	-1.10897	-0.12373	0.085745	0.155564	0.71192	-0.5936	0.025424	-0.09194
																	-1.10645	0.326402	-0.12645	-1.1999	0.240213	-0.23883	-0.89967	-1.21497	-0.50178	0.087379	-1.072	-0.69076
																	-1.11215	-3.03838	-0.23922	-0.84549	-0.64425	-1.06125	-0.94477	-0.61301	-1.31252	0.317817	2.14347	-0.90619
																	-1.11398	-0.02395	0.167099	-1.1556	-0.68922	-0.25162	-0.35747	-1.29134	-1.01903	-0.37556	-0.56684	0.164166
																	-1.11697	0.051614	-0.4863	-0.97839	-0.92158	-1.50984	-0.99206	1.7651	-0.75071	-1.36862	-1.88755	-1.50276
																	-1.11774	-0.49796	-0.32366	0.228809	-0.35942	-0.36475	0.734626	0.222008	-0.68388	2.23572	-1.01895	-0.1891
																	-1.123	1.05459	-2.58366	-2.10807	-2.57808	-0.42476	-0.7545	-1.86652	-2.1407	-1.06584	-1.9493	-0.82635
																	-1.12557	-0.58727	-0.84219	-1.1556	-0.52432	-1.00517	-1.11194	-0.09435	-0.84564	-0.44893	-1.42831	-1.18564
																	-1.13494	0.271445	-0.80876	-0.64614	-2.27076	-0.30966	-0.1958	-0.12013	-0.6432	-0.5502	-1.04112	-0.73219
																	-1.14645	0.010396	-1.89115	-1.94194	-2.08338	-1.4095	-1.68713	-1.78223	-1.54984	-0.5843	-1.98969	-1.59089
																	-1.14691	0.106572	-0.76795	-1.82011	-1.33383	-0.68742	-0.72151	-1.34092	-1.82493	-1.11751	-1.45602	-1.90122
																	-1.15635	0.669888	-1.14707	-0.90087	-1.40129	-1.12322	-1.19442	-0.44739	-0.74393	-1.77266	-0.70144	-0.88887
																	-1.16291	0.017265	0.197134	0.129132	0.315167	-0.05684	0.753323	0.082178	0.278942	0.81486	-0.16065	0.516683
																	-1.17681	-0.56666	-0.70562	-1.18882	-0.3969	-0.71398	-0.2024	-1.70884	-1.46169	-0.39003	0.068973	-1.20146
																	-1.18029	0.937807	-0.85012	-0.60183	-0.88411	-0.17292	0.237517	-0.42161	-0.71391	-0.97904	-1.69989	-1.39957
																	-1.20206	0.243966	-2.07533	0.572142	-0.46436	-2.32635	-1.75092	1.53007	-1.72613	-0.02009	-1.13772	-0.67796
																	-1.20385	0.13405	-0.4251	-1.32173	-2.60806	-0.29195	-0.65772	-2.63609	-1.57502	0.153514	-1.38317	-1.02219
																	-1.20421	0.972155	-0.97196	-2.16345	-0.83164	-0.56052	-0.65332	-0.72408	-0.72166	0.198981	-2.80761	-2.13548
																	-1.21536	-0.11326	-1.03317	-0.60183	-1.45376	-1.35244	-1.3132	-1.25266	-0.77784	0.288883	-0.4259	-0.12207
																	-1.21783	0.61493	-0.01934	-2.2299	-2.11336	-1.05535	-0.97666	-1.55711	-2.37898	-1.00488	-2.5764	-1.58486
																	-1.23193	0.573712	-0.77362	-0.91194	-2.32323	-1.50787	-1.37809	0.078211	-1.02096	0.730125	-1.08546	-0.59586
																	-1.23476	0.044744	-0.10435	1.9344	-0.12706	-0.75825	0.480573	0.892401	-0.49693	0.374651	0.813257	-0.00531
																	-1.23555	-0.12013	-0.68295	0.461389	-0.0746	-0.08733	1.65516	1.80477	0.020317	1.08457	0.065014	1.68496
																	-1.24121	-0.17509	0.220369	0.450314	0.067817	0.303215	0.940289	1.07884	1.07903	0.427353	1.05792	0.577696
																	-1.24646	0.292054	-0.67445	-0.43571	0.382626	-0.27621	-0.40806	-0.48012	-0.11142	-0.81061	-0.29921	-0.1296
																	-1.26837	-0.52544	-0.98727	0.660744	-0.77167	-1.90137	-1.56505	1.54792	-1.59342	-1.65589	-1.361	-0.54313
																	-1.28497	-0.48422	-0.3384	-1.2442	0.037835	-1.15077	-1.01405	-1.08804	-1.54596	-2.54457	-1.21848	-2.1287
																	-1.285	0.271445	-1.92855	-2.06377	-2.29325	-0.74546	-0.99206	0.605798	-2.64923	-1.41202	1.24716	-2.11439
																	-1.28998	0.13405	-0.35936	1.48031	-0.13456	-0.10701	0.811612	0.794223	0.221792	-0.24536	-0.04425	-0.25388
																	-1.29648	0.924067	-0.10945	-1.49893	-1.67113	0.287475	-0.37177	-0.88672	-1.27571	-0.36213	3.60591	-0.17555
																	-1.31379	-0.68345	-1.06604	-0.96732	-0.60677	-0.35	0.389289	-0.76871	-0.3807	-1.23531	-1.52649	-1.07341
																	-1.31567	0.642409	-1.30802	-0.95624	0.315167	-1.26292	-0.05173	0.620674	-1.45394	0.628856	-0.84555	-0.39549
																	-1.33275	-0.11326	-0.25452	-1.58753	0.674949	-1.86104	-1.97198	-0.90854	-1.8443	-3.11777	-1.52015	-1.24967
																	-1.3545	0.546233	-1.17484	-1.32173	-0.95156	-0.63922	-1.26481	-1.95479	-1.57889	-0.15856	-1.94139	-1.61575
																	-1.36457	-2.87763	-0.32423	-1.4214	-1.0565	-0.51035	-0.70611	-1.32902	-1.58955	-0.51197	-1.17414	-2.00969
																	-1.3767	-0.45674	-1.56303	-0.98947	-0.32944	-1.11732	-0.97776	-0.29963	-1.87723	0.270283	-0.97936	-1.06513
																	-1.42705	0.15466	-1.48369	-1.91979	-1.19142	-1.10453	-1.2846	-1.00077	-1.82686	-0.01906	-2.6255	-1.16983
																	-1.45128	-0.02395	-1.67524	1.33633	-1.94846	-1.59247	-0.95906	1.0719	-1.78715	-0.7672	-0.05375	-0.8384
																	-1.45687	0.573712	2.30469	-1.68721	-0.92908	-1.83939	-1.96208	0.241842	-1.11298	0.484187	-1.10605	-1.39505
																	-1.48136	-0.46361	-0.95553	-0.33603	0.217726	-0.53396	0.697233	0.512578	-1.34739	1.73971	-1.58587	-0.34804
																	-1.49721	0.216487	-1.39245	-1.23312	-1.2139	-1.1429	-0.47405	0.005816	-1.52078	-0.48097	0.256628	0.468476
																	-1.5136	-0.45674	-1.21111	-1.43248	-1.7236	-3.24616	-3.33463	-0.65168	-1.35708	-1.83673	-1.54707	-2.07598
																	-1.52081	-0.07204	-0.99973	-0.72366	-1.51372	-2.52999	-1.70473	0.631583	-1.19822	1.10213	3.30503	-0.87832
																	-1.52528	-0.33309	-0.86769	-0.72366	-0.4044	-1.98892	-1.98848	0.836866	0.077466	-1.69206	0.478329	-0.5838
																	-1.52603	0.704237	-1.18164	-1.65398	-0.86911	-1.05535	-0.17601	-1.95578	-2.02447	-0.04592	-0.79408	-1.77543
																	-1.54945	0.779803	0.340509	-1.05592	-1.09398	-1.27964	-1.01075	-0.47615	-1.1372	1.89368	-1.32221	-1.42292
																	-1.55555	-0.65597	-2.1643	-0.88979	-0.11207	-1.94859	0.028555	1.29008	-0.79915	1.53304	-1.78778	1.47556
																	-1.56391	0.223357	-0.65971	-1.60968	-1.11646	-1.72134	-0.93047	-0.67549	-0.76621	-2.11883	-0.89543	-2.09481
																	-1.56789	-0.25065	0.040159	0.217734	-0.29196	-0.09127	0.885299	0.190274	0.043564	1.20547	0.593931	-0.12282
																	-1.57562	0.230226	-0.985	-0.18098	0.127781	-1.31801	-1.3077	0.629599	0.125898	-0.87881	-0.98807	-1.70011
																	-1.58334	-0.16822	-0.79005	-1.47678	-0.79416	-1.54329	-1.69153	-1.68603	-1.90145	-0.23296	-1.01261	-0.25388
																	-1.59046	-2.50323	-0.66425	-1.74259	-0.02962	-0.66578	-1.49907	-0.08344	-1.38129	-0.69384	-1.33329	-0.48438
																	-1.62765	-0.53231	-2.16373	-2.05269	-2.55559	-2.85659	-2.50538	-2.49626	-2.36155	0.176248	-2.36262	-2.78184
																	-1.65369	1.03398	-1.0802	-1.74259	-1.40129	-1.10847	-1.3154	-1.26258	-2.03221	-0.12032	-1.35546	-2.0338
																	-1.67078	-0.01021	-1.36695	-1.34388	-1.00403	-0.68644	-0.48395	-1.01663	-1.80555	-0.36213	-1.612	-1.65265
																	-1.69684	-0.18196	0.670894	-0.81226	-0.0671	-1.82169	-0.55434	-1.24076	-1.88111	-0.53057	-1.68485	-2.0692
																	-1.70189	1.15764	-2.27367	-2.99409	-3.49252	-2.32242	-1.28131	-2.68865	-3.7835	0.003677	-3.14333	-2.28086
																	-1.70279	1.21947	-0.42057	-1.39925	-1.7086	-1.82956	-1.60245	1.02826	-1.98669	0.162814	-0.06167	-1.83494
																	-1.72602	-0.37431	-2.1728	-1.21097	-0.98155	-1.07305	-0.47735	-0.2312	-1.26021	-0.29806	-2.00631	-1.21577
																	-1.74365	-1.13685	-1.38792	0.937625	-0.08209	-2.30274	-0.2211	0.52547	0.306063	-0.44376	1.34851	0.519696
																	-1.80877	0.491276	1.07382	-0.82334	-1.049	-1.59247	-1.12073	-0.82424	-1.29024	0.093579	-2.22327	-1.20448
																	-1.81323	0.230226	-0.10492	-2.34065	-2.07588	-1.18127	-2.01707	-1.80702	-2.38189	-0.87881	3.81177	-1.99086
																	-1.81921	0.285184	-1.81635	-1.78689	-2.35321	-1.08879	-0.60493	-2.21461	-1.94019	0.049145	-1.96435	-1.71517
																	-1.83846	-0.01021	-0.51011	0.051605	-1.07899	-0.86056	-0.31458	0.186307	-0.2325	-1.08341	-0.13531	-0.77588
																	-1.85226	0.237096	-1.75741	-1.3328	-1.98594	-1.99778	-1.46827	-0.2074	-1.90339	0.960563	-1.14564	-1.74455
																	-1.86045	0.635539	0.179567	-1.41033	-0.96656	-0.80842	-0.73471	-1.50654	-2.07193	-0.3642	-1.80837	-1.21276
																	-1.86454	0.024135	-1.5534	-0.51323	-1.90349	-1.24423	-2.25353	0.965788	2.32954	-1.66106	-2.06253	-1.57884
																	-1.87451	0.333272	-1.32275	-2.83904	-2.33073	-1.96433	-1.3341	-1.62653	-3.47838	-1.40065	-2.91212	-1.91855
																	-1.89189	0.422578	0.048093	0.350637	-0.02962	-2.04992	-0.64342	-0.0398	-0.26446	0.423219	-0.74974	-0.61544
																	-1.90669	0.834761	0.221502	0.306336	0.997253	-0.11094	1.11626	-0.49797	0.584061	0.534821	-0.35226	0.305775
																	-1.92228	-0.49796	2.70704	-0.2585	-1.3863	-1.23242	0.475074	0.820999	-2.50878	1.32017	-1.31825	-1.41614
																	-1.96081	0.910328	1.41157	-1.10022	-1.28136	-1.68495	-0.82049	-0.45731	0.975388	0.099779	-0.41481	-0.78643
																	-1.97782	0.113441	-1.02977	-1.91979	-0.77917	-1.53148	-1.76412	-2.64204	-2.33733	-1.57322	-2.48614	-2.11891
																	-2.01047	0.779803	-2.02262	-1.60968	-1.43127	-1.1065	-1.10534	-0.46326	-1.43263	-1.72306	-1.86775	-1.9773
																	-2.01616	0.580582	-0.74132	-1.99732	-1.19891	-1.12126	-1.47267	-1.30026	-1.57018	-2.38544	2.14743	-1.97504
																	-2.03257	-0.92389	0.855071	1.67967	-0.65175	-2.95694	-2.61646	2.01997	-1.7949	-0.10792	1.07217	1.47481
																	-2.04393	-3.28844	-1.28082	-0.26958	0.390122	-0.17489	0.918293	-0.80342	-0.14823	1.05253	0.031759	-0.26368
																	-2.04645	0.443188	-0.74075	1.14806	-0.2395	-2.1719	-0.45646	0.623649	-0.36617	-2.0527	-1.48136	0.060218
																	-2.04917	0.175269	-0.83709	-0.65721	-0.20202	-1.38884	0.3321	-0.19848	0.912427	0.647457	-0.67769	0.091101
																	-2.05116	0.690497	-0.42907	-2.39603	-1.5512	-1.87186	-1.52216	-3.1607	-2.27244	-0.71864	-2.84324	-3.08607
																	-2.08002	-2.16043	-0.32536	-2.5843	-2.17332	-2.86938	-2.77703	-2.24139	-1.3687	-0.10482	-1.27074	1.70756
																	-2.10106	-0.58727	-1.88605	-0.23635	-2.07588	-2.40997	-1.27141	2.60012	-2.19591	0.932662	-0.54387	-1.8033
																	-2.10454	-0.71092	-0.3571	0.682894	-0.02962	-1.7302	-0.25629	1.87816	-1.14398	0.727025	0.845721	-0.03996
																	-2.12736	-0.23004	1.19056	-1.97517	-1.2214	-1.05239	-1.10754	0.979672	-1.82493	-0.67524	0.767334	0.334399
																	-2.18047	-0.06517	-0.81839	-1.41033	0.44259	0.182214	-0.68631	-2.1561	-1.60408	0.674324	-2.22564	-2.1385
																	-2.19447	1.48051	-0.81612	-2.77258	-2.13585	-1.18815	-2.29642	-2.12139	-2.10196	0.477987	-3.01427	-2.70064
																	-2.19673	-0.33309	0.835237	0.383863	-0.12706	-0.80449	-0.33768	2.16377	-0.16275	0.903729	-0.89068	0.604813
																	-2.20061	-0.67658	0.07076	-0.1256	-1.33383	-1.3308	-0.53674	1.14925	-0.77687	0.986397	1.11731	0.635696
																	-2.22795	1.10955	-0.34406	-0.35818	-1.02652	-1.33867	-1.10204	0.579022	-0.81271	1.1352	-0.66898	-1.61349
																	-2.22958	-0.34683	-3.18373	-2.21882	-2.64554	-0.91172	-1.15593	2.60111	-2.09033	-0.76927	-3.04277	-1.66395
																	-2.2574	0.250836	2.08367	-2.37387	-1.49124	-1.258	-1.47267	-2.75013	-1.65057	-2.16223	-2.62787	-3.08607
																	-2.32894	-0.285	-0.85749	-0.00377	1.21462	-0.9068	0.813812	1.4428	0.250851	1.0081	0.601849	0.807435
																	-2.355	0.429448	-1.39472	-2.10807	-1.98594	-1.80988	-1.74542	-2.42882	-2.26372	-1.47299	-1.53441	-1.77619
																	-2.3847	-0.77275	0.027125	-1.4657	-3.09526	-2.06861	-2.69565	1.36445	-0.96963	-0.67524	-0.3681	1.77912
																	-2.39677	-0.71779	-0.4455	0.826873	-1.68612	-1.85218	-1.90929	-0.39186	-1.7271	-0.7672	-2.11241	-1.6632
																	-2.40614	-0.27813	-1.0615	-0.83441	-1.34882	-1.19012	-0.25189	-0.44144	-1.79781	-0.02422	-1.54707	-0.69227
																	-2.41844	-0.4224	-2.25157	-1.85334	-1.91098	-1.91711	-1.8301	-1.93495	-1.76003	-2.2945	-2.50831	-2.08426
																	-2.46721	0.257705	-0.45117	-2.50678	-1.12396	-2.79954	-2.14135	0.000858	2.05832	-1.00798	1.93443	1.21343
																	-2.50597	-0.0583	-1.07624	0.239884	-1.73109	-2.52999	-1.73222	-0.01005	0.976357	-1.94006	-1.00232	-0.84367
																	-2.55355	0.319533	0.699229	-2.15237	-0.83164	-2.73756	-2.84412	-2.38023	-1.57018	-0.25983	-2.68726	-1.76865
																	-2.57721	0.511885	-1.62707	0.494615	0.03034	-1.52164	0.062649	1.46263	-2.78097	0.408752	-1.65951	-1.12011
																	-2.63385	-0.04456	-0.93513	-2.03054	-1.97844	-2.27421	-2.35581	-0.13897	-2.66861	1.06597	-2.53444	-2.51873
																	-2.66337	-0.40866	-1.22585	-1.69828	-1.68612	-2.49261	-2.74294	0.12978	-0.84273	-2.28003	-2.39746	-1.88691
																	-2.75068	-0.11326	0.134797	1.40279	-0.35942	-1.44294	0.503668	1.08281	-1.23987	-0.4851	-0.05059	0.338918
																	-3.01553	0.903458	1.275	-0.38033	-1.49124	-1.15077	1.35821	-3.13789	-2.20076	0.992597	-1.66822	-0.84895
																	-3.11479	-0.14761	-2.09233	-2.65076	-2.84791	-2.94513	-2.90351	-2.73129	-2.51556	-0.72484	-3.05227	-3.08607
																	-3.22745	0.752325	-2.57005	-3.32635	-2.77296	-2.54278	-2.34371	-2.80865	-3.52294	-1.62385	-2.12033	-3.08607
																	-3.86257	0.058484	-2.08836	-2.69506	-2.33822	-3.32486	-2.51418	-2.72534	-3.38636	-1.50295	-3.0879	-2.85212
																	-4.11169	0.182138	-3.11669	-4.24559	-3.62744	-4.40895	-4.67858	-0.37797	-5.5406	0.31575	-0.00862	-3.08607

## Sheet: Supplementary Fig 1
Sup. Fig. 1d						Sup. Fig. 1e							Sup. Fig. 1f
Relative migration distance	MCF10CA1a	MCF10CA1h	CA1h-P1	CA1h-P2			MCF10CA1a	MCF10CA1h	CA1h-P1	CA1h-P2			MCF10CA1a	MCF10CA1h	CA1h-P1	CA1h-P2
	0.641949	3.51196	1.48733	4.43105		Migrated cells	157	828	164	1810		Relative # of DTCs	2.19708	1.69301	0.0441671	2.4988
	1.37909	4.02542	1.91601	4.29495			163	927	178	1754			0.132319	2.12413	0.274438	3.87665
	0.978965	3.89011	2.29725	4.21073			172	815	155	1647			0.510943	2.84997	0.114993	2.16698
													1.88768	2.11501	0.108462	2.34199
													0.812734	1.49665	0.195668	3.56463
													0.459241	2.2126	0.0750118	1.7532

## Sheet: Supplementary Fig 2
Sup. Fig. 2a		+ serum							Sup. Fig. 2b		- serum
		CA1h-P1			CA1h-P2						CA1h-P1			CA1h-P2
	G0/G1	65.72	66.9	64.82	70.27	71.65	72.94			G0/G1	62.3	65.36	66.43	93.26	91.43	90.47
	S	19.55	20.18	19.82	15.3	16.05	13.48			S	29.99	23.11	23.73	3.85	3.04	2.54
	G2/M	14.73	12.92	15.37	14.43	12.3	13.57			G2/M	7.71	11.52	9.84	2.89	5.53	6.98

## Sheet: Supplementary Fig 3
Sup. Fig. 3a	Genes	Early relapse (Z-score)																														Late relapse (Z-score)
	CU633904.1	1.74423	-0.60815	-0.47062	-0.60815	-0.60815	-0.53577	0.057757	-0.56472	-0.40548	-0.53577	-0.60815	-0.44167	-0.58643	0.926327	-0.41996	-0.34034	0.738137	0.166328	-0.49958	-0.41996	-0.60815	-0.543	-0.60815	-0.60815	-0.42719	-0.60815	-0.28243	-0.60815	-0.4851	-0.60815	1.2448	2.69242	2.01928	-0.50681	0.448614	0.195281	-0.60815	2.18575	-0.1811	0.412423	-0.60815	-0.60815	-0.60815	-0.60815	1.96137	-0.47062	3.42347	-0.60815
	SIDT1-AS1	-0.36725	0.15645	-0.70152	-0.70152	-0.13325	-0.08869	-0.23354	-0.70152	1.46012	-0.70152	-0.70152	-0.70152	-0.70152	-0.70152	-0.70152	-0.36725	2.18438	-0.52324	0.702431	-0.5901	-0.70152	-0.17782	-0.41182	0.446154	-0.70152	-0.53438	-0.70152	-0.70152	0.201019	-0.45639	2.98664	-0.22239	0.568721	1.02556	-0.13325	2.18438	-0.70152	-0.70152	-0.52324	2.5298	-0.5121	-0.07754	-0.70152	-0.70152	2.48523	-0.52324	0.624434	0.947566
	AL022067.1	-0.07758	-0.55154	-0.25169	-0.53219	-0.83205	-0.46449	0.357691	0.667217	-0.16463	-0.60958	-0.83205	0.077184	-0.02922	-0.83205	-0.83205	-0.83205	0.541472	-0.35809	-0.83205	-0.08725	-0.83205	-0.51285	-0.04856	0.541472	-0.62892	-0.39678	-0.66761	0.270637	-0.60958	0.222274	-0.20332	-0.39678	-0.22267	-0.48383	3.56902	1.60546	-0.39678	0.009475	-0.66761	0.048166	-0.36776	0.251292	-0.3194	1.04445	0.038493	-0.52252	3.71411	2.63077
	IFNG-AS1	-0.40902	-0.43893	-0.11	0.301162	-0.53611	-0.49126	0.226405	0.114271	-0.60339	-0.70057	0.017087	-0.60339	0.51048	-0.42398	-0.723	-0.73048	-0.02029	-0.56601	-0.52864	-0.34174	-0.61087	-0.65572	-0.21466	0.547858	-0.65572	-0.24456	-0.11747	-0.28941	-0.55106	0.353491	0.04699	0.084368	-0.37165	1.00387	3.20171	1.32533	-0.53611	-0.49873	-0.31184	-0.30437	-0.67815	1.43746	-0.62582	-0.10252	-0.74543	-0.46883	4.54733	1.73649
	AC015712.7	-0.84367	-0.23972	-0.52857	0.451757	0.478015	-0.4673	-0.51981	-0.70363	-0.69487	-0.09968	-0.84367	-0.47605	-0.84367	0.005359	-0.70363	0.670579	-0.65986	-0.50231	-0.84367	-0.19596	0.478015	-0.6161	-0.57233	-0.4673	-0.37102	-0.6161	0.828131	-0.336	0.618062	-0.09968	3.17391	2.76252	3.92666	-0.30099	-0.16095	-0.51981	1.09072	-0.30099	0.355475	-0.51981	0.609309	-0.68612	-0.19596	1.09947	-0.17845	-0.16095	-0.27473	-0.16095
	ACTA2-AS1	-0.71774	1.63727	-0.61302	-0.2317	-0.86544	-0.75534	-0.57274	-0.77145	-0.73386	0.259708	0.224799	-0.54588	-0.45727	-0.55663	-0.94331	0.243596	-0.64524	-0.62644	-0.52172	-0.178	-0.16726	0.965943	-0.50023	0.399344	-0.18874	-0.29347	-0.82784	-0.80367	-0.51366	-0.7446	1.11363	0.871958	2.11525	1.77422	0.514812	-0.5432	-0.55931	-0.79025	0.783343	-0.54588	4.38165	-0.62913	-0.4331	-0.13503	-0.57005	1.49763	0.608798	0.36712
	AC243960.11	-0.68354	-0.25627	-0.50551	0.396513	-0.10197	-0.42243	0.016713	-0.35122	-0.49364	-0.89718	-0.39869	-0.37496	0.099794	-0.16132	-0.45804	-0.89718	-0.01889	-0.52925	-0.70728	-0.55299	-0.55299	-0.49364	-0.4343	1.89198	-0.35122	0.349038	-0.16132	-0.29187	-0.64794	-0.18506	-0.0545	1.2748	0.33717	4.63366	2.61597	0.301563	-0.65981	-0.31561	0.586414	-0.45804	-0.76662	1.52405	-0.07824	0.372776	-0.79036	-0.76662	-0.39869	1.44096
	ADAMTS9-AS2	-0.70844	2.01419	-0.46093	-0.08966	-0.66719	-0.76	-0.31655	0.003157	-0.56406	0.209417	0.075348	-0.6775	-0.80125	-0.77032	-0.60531	1.39541	-0.60531	-0.55374	-0.61562	-0.61562	-0.45061	-0.4403	0.085661	-0.26498	-0.34748	-0.29592	0.49818	-0.66719	-0.46093	-0.61562	1.53979	0.797256	2.35452	4.15928	1.28197	-0.64656	-0.79094	-0.84251	1.28197	-0.56406	-0.3578	-0.63625	-0.54343	-0.01747	-0.48155	-0.29592	1.27165	0.590997
	AC020571.1	-0.8149	-0.51226	-0.63688	0.306632	-0.8505	-0.70809	-0.74369	-0.12062	1.39256	-0.8505	-0.28084	-0.70809	-0.92171	0.306632	-0.40545	1.92662	-0.13842	-0.13842	-0.76149	-0.72589	0.199819	-0.20963	-0.86831	-0.31644	-0.47666	-0.17402	-0.49446	0.093007	-0.63688	-0.36985	3.58222	-0.88611	1.62399	0.093007	0.324434	0.911903	-0.90391	-0.67248	-0.56567	1.6952	-0.7971	0.360038	-0.70809	-0.7971	1.83761	-0.45886	0.627069	2.10464
	AC004223.4	-0.03287	-0.54074	-1.00508	1.72291	-1.00508	0.112235	-1.00508	-1.00508	-0.59879	0.663639	-1.00508	1.05543	-0.41015	-1.00508	0.155767	-1.00508	-0.29406	0.300873	0.678149	-1.00508	-1.00508	0.504022	-0.26504	0.910319	-1.00508	-1.00508	1.5633	-1.00508	-1.00508	-0.33759	0.025171	1.62134	-1.00508	0.141256	0.126746	-0.32308	-0.29406	0.881298	-0.04738	-0.10542	3.43517	-0.06189	-0.23602	2.05666	-0.30857	1.46172	0.721681	0.794234
	Z93241.1	0.803365	-0.49762	-0.71067	1.37906	-0.85799	-0.33669	-0.82853	-0.2075	-0.57921	-0.44322	-0.43189	-0.09644	-0.75373	-0.06244	-0.85799	0.005551	-0.54068	0.177806	-0.88066	-0.63587	-0.53615	-0.2687	-0.81493	2.17461	-0.12591	-0.63134	-0.04658	-0.756	-0.58601	0.125676	-0.44549	0.748969	4.37993	-0.11231	2.78657	0.365927	-0.36163	0.191405	-0.57921	-0.38429	-0.68574	-0.2551	0.048614	1.21134	0.962021	-0.6812	0.207271	0.685506
	MEG8	-0.88126	-0.08399	-0.78443	1.38467	-1.01361	-0.68437	-0.53911	-0.66177	-0.70051	-0.48101	-0.77152	-0.42614	-0.37449	-0.9555	-0.99101	2.10125	-0.97164	-0.93291	-0.34867	-0.16791	0.85531	1.31366	0.067719	-0.17114	-0.12918	-0.67145	-0.82962	-0.62949	0.028985	-0.37449	0.81012	1.94309	3.71517	0.845626	-0.01943	-0.08722	-0.50038	-0.98778	1.56866	-0.15177	-0.88449	-0.7457	-0.71987	0.138731	0.12582	0.555121	1.18132	0.906955
	RBMS3-AS2	-0.94555	1.09254	-0.36092	-0.12544	-0.66136	-0.73444	-0.54768	-0.72632	-0.42588	0.442949	-0.2716	-0.29596	-0.92931	-1.05923	0.126273	0.532268	-0.37716	-0.54768	-0.80752	0.199352	0.093793	0.800224	-0.25536	-0.1904	-0.13356	-0.32032	-0.1498	-0.95367	-0.96991	-0.58828	0.637826	2.9926	3.59347	1.3199	1.57161	-0.24724	-1.00239	-0.97803	1.14126	-0.50708	-0.80752	-0.85624	-0.88059	0.012594	-0.84812	0.905783	0.857064	1.1981
	AL158206.1	-0.81834	0.972561	-0.67274	0.462955	-0.42522	-0.64362	-0.7601	-0.06121	0.346473	-1.00762	-0.6873	-0.49802	-1.16779	-0.87658	-1.09499	0.506635	0.681358	-0.10489	0.433834	-0.3961	-0.78922	-0.20681	-0.35242	-0.17769	-0.81834	0.346473	-0.36698	-0.59994	0.259112	-0.49802	0.928881	2.6761	4.75821	0.84152	0.8852	-0.3961	-0.78922	-0.13401	-0.23593	0.259112	-0.17769	0.521195	-0.73098	-0.3233	1.30745	-0.30874	0.026149	0.069829
	AC118459.1	-0.38111	-0.12649	-1.05818	-0.23065	0.214944	-0.873	0.12814	-0.33482	-0.24223	-0.53157	0.874656	-0.24223	-0.67046	-0.72833	-0.21329	0.133927	1.35497	-0.48528	-0.44477	-0.32324	-0.53157	-0.6068	0.33647	-0.05704	-0.58366	-0.54893	-0.54315	-0.70518	-0.74569	-0.34639	0.446422	0.533226	-0.32903	0.724195	1.10613	0.440635	5.07019	-0.80935	-0.58944	2.47185	0.46957	-0.17857	-0.83249	-0.43898	0.081844	-0.39269	0.110779	1.15243
	AL138478.1	-1.3781	-0.66129	-0.84864	0.120688	-0.31103	-0.53096	0.022941	-0.40063	0.617569	-0.66943	-0.67758	-0.03408	0.185852	-1.10115	1.19591	0.096251	-0.12368	0.291745	-1.03599	-0.24586	-1.18261	0.047377	0.699025	-0.75089	-0.50652	-0.07481	-0.2703	-0.05037	-1.30479	-0.41692	1.23663	0.462803	4.83698	0.617569	0.462803	0.145124	-0.59612	0.275454	-0.89751	-0.98711	0.552404	0.088105	-0.23772	-0.74274	0.145124	-0.01779	1.62762	0.813063
	LINC01480	-0.7114	0.697558	-0.64182	-1.16366	-1.11148	-0.81577	0.158326	-0.57225	0.523612	-1.12887	-0.32872	-0.22435	0.227904	-0.88535	-1.0419	-0.48527	0.367061	-1.07669	0.471428	0.036564	-1.0419	-0.93753	-1.14627	2.14131	0.071353	-0.55485	0.558401	-0.50267	-0.50267	0.280088	0.975871	2.40223	-0.25914	0.558401	2.4892	-0.31133	-0.53746	-0.74619	-0.45048	0.714952	-0.36351	0.471428	-0.48527	-0.03301	-0.93753	1.39334	0.558401	3.01104
	AC009283.1	-1.12113	0.139434	-0.49085	-0.3711	0.120526	-0.71145	-0.69884	0.561724	-0.35219	0.889471	0.10792	-0.64212	-0.8312	-0.598	0.807534	-0.21983	-0.85641	-0.91944	0.145737	-0.96356	-0.93205	0.095314	-0.14419	0.233976	-0.56018	0.536512	-0.11268	-1.0581	-0.31437	0.0638	0.227674	-0.31437	-0.25134	0.089011	0.000772	1.13528	-0.27025	1.41261	5.6418	0.315913	0.30961	0.01968	-0.73666	0.170948	-0.04965	0.612146	0.15204	-0.13159
	HOXB-AS1	-0.85214	2.48458	-0.76031	0.188671	-0.13276	-1.08173	0.03561	-0.76031	-0.40827	-0.54602	-0.79092	-0.79092	-0.51541	-0.65316	-0.42357	0.663159	-1.05112	-0.19398	2.31621	-0.95928	-0.5001	0.586629	0.601935	-0.2399	-1.20418	0.142753	-1.20418	-0.10214	-0.76031	-0.69908	1.07642	1.07642	2.71417	0.050916	-0.39296	1.58152	-0.62255	-0.83684	-0.51541	2.48458	-0.79092	-0.01031	-0.07153	-0.19398	-0.17867	-0.11745	0.571322	0.280507
	MIR22HG	-0.9945	0.228281	0.149975	0.216234	-0.88006	-0.18132	0.10781	-0.72947	-0.47045	-0.83789	-0.50057	-0.25963	-0.54876	-0.36805	-0.52467	0.348753	-0.13916	-0.56081	-0.57285	0.354776	0.005409	0.487295	-0.28975	-0.19337	-0.35601	-0.42829	-0.85596	0.21021	-0.47648	-0.20542	-0.47648	3.222	5.37241	-0.21746	0.372847	-0.18735	-0.47045	0.162022	0.3608	-0.08494	-0.42829	0.017456	-0.30782	-0.29577	0.457177	0.10781	0.384894	-0.09699
	NR2F1-AS1	1.28454	0.996404	-1.08879	-0.15614	-1.0812	-0.23196	-0.63384	-0.649	-0.73999	-0.35328	-0.58076	0.344308	-0.92197	-0.73999	-1.16461	2.00488	-1.07362	-1.02054	-0.58076	-0.73999	0.283648	0.07892	1.38311	-0.29262	-0.07273	0.07892	-1.02054	-1.0812	-0.90681	-0.71724	2.18686	1.08739	1.50443	2.01246	1.28454	-0.07273	-1.26319	-1.27077	-0.67933	0.283648	0.981239	-0.38361	-0.92955	-0.20163	0.731016	1.83048	0.564201	0.662774
	AC002558.3	-0.67387	-1.01736	-0.49466	1.19292	-1.0771	-0.86802	-1.61474	-0.0765	0.356596	-1.61474	-0.92776	-0.24078	-0.43492	0.117646	1.4468	0.655282	0.207252	-0.9875	-0.82322	-0.89789	0.192318	0.013106	-0.58427	0.535808	-1.22644	-0.13624	-0.39012	0.565676	-0.40506	-0.34532	0.685151	1.62601	2.95517	1.20785	-0.19598	1.28252	-1.18164	0.401399	-0.67387	0.759823	-0.1213	-0.47973	2.23832	-1.1219	0.117646	-0.39012	1.05851	1.73056
	AL132989.1	-0.647	-0.48235	1.83776	0.176261	-0.70688	-0.78172	-1.24574	-1.26071	0.745061	0.116387	-1.00624	-0.96134	-1.26071	-0.39254	-0.8865	-0.84159	-0.40751	-0.39254	-0.18298	-0.12311	0.236134	0.08645	0.93965	0.595376	-0.9314	-0.06323	-0.82662	-1.06612	0.640282	-0.42248	-0.45241	2.18203	0.056513	2.73586	0.071482	0.355882	-0.22789	-0.81165	1.44858	0.116387	-0.04827	-0.85656	0.56544	-0.28776	0.071482	1.20908	2.10719	2.33171
	AC015712.2	-0.84357	0.38262	-0.59688	0.680098	0.948554	-0.18331	-0.76376	-0.98143	-1.23537	-0.01644	-0.80729	-0.13253	0.302809	-0.26313	-0.67669	0.135931	-1.07575	-0.68395	-1.15556	-0.01644	-0.16155	-0.56786	-0.79278	-0.48805	-0.73474	-0.43726	1.81922	-0.30666	0.69461	-0.08899	3.488	1.9208	2.03689	-0.69846	0.157698	-0.85083	0.636565	-0.26313	2.13847	-0.60414	0.128675	-0.66944	0.658332	1.86276	-0.64041	-0.14704	-0.42275	0.070631
	AC004889.1	-1.03224	0.699121	-1.11557	0.143603	0.625052	-0.1249	2.41197	-0.90262	-0.49524	0.393586	-0.54154	-1.00447	-0.38414	-0.18971	-1.20816	-0.35636	-0.71745	-0.5045	0.088051	-0.80078	-0.11564	0.282483	-0.59709	-0.89336	-0.08786	0.125086	-0.46747	-0.83781	-0.68041	-1.12483	-0.95817	1.7546	1.56943	-0.03231	1.44907	0.652828	1.54166	-0.236	-0.03231	-1.05076	-0.40266	0.004724	-0.85633	0.384328	-0.18045	1.45833	3.62485	0.680604
	AC099811.1	-0.92039	-0.12944	-0.75623	2.04941	-1.1144	-0.02497	-0.39806	-0.0399	-1.38302	-0.77115	-0.36822	0.765977	-0.92039	-0.77115	-0.14436	-0.45776	-0.11452	-0.69654	-1.0547	-1.1144	-1.08455	-0.71146	-0.62192	0.616741	-1.1144	0.124262	-0.17421	-0.47268	-0.35329	2.00464	-0.15929	2.12403	2.37773	1.21369	0.930137	0.004873	0.5272	-0.66669	0.542123	0.288422	-0.47268	-0.05482	-0.98009	0.139186	-0.62192	1.25846	2.72097	0.945061
	ITGB2-AS1	0.150536	1.83178	-0.92485	1.42283	-0.94	-0.66737	0.408024	-0.63707	-0.60678	-1.15205	-0.28871	-0.59163	0.13539	-0.16754	-1.34895	-0.44017	-1.01573	-0.09181	-1.15205	0.226268	-0.57649	-0.62193	-0.75824	1.48341	-0.68251	0.498902	-0.60678	-0.30385	-1.1369	0.816975	-0.21298	0.983585	-0.83398	3.6039	0.983585	0.832122	-1.00059	0.195975	0.453463	-0.63707	1.36224	0.332292	0.42317	-0.30385	-1.06117	-0.62193	2.01354	0.75639
	LINC01943	-1.15144	-1.01191	-0.90146	0.511236	-0.29685	0.011271	-0.59334	-0.58752	0.801913	-0.2329	-0.65147	-0.87239	0.011271	-0.08175	-1.81418	-0.29685	-0.0178	-0.08756	-0.5759	0.249626	-0.34917	1.34257	-0.791	-0.61078	-0.72124	-0.99447	-1.32003	-0.30266	-1.41886	1.81928	0.092661	1.83091	1.11003	-0.70961	1.23793	-0.65147	0.784472	-0.42474	1.59837	0.371711	-1.13981	-0.04686	0.057779	0.569371	2.04601	-0.20383	2.87735	0.185677
	AC009948.4	-1.03609	0.322595	-0.45616	-0.655	1.05164	0.803105	-0.57215	1.20077	-0.38989	-1.15208	-0.78755	0.587704	-0.73784	-0.83726	-1.28463	2.59259	-0.19105	0.123763	-0.14135	-1.01952	-0.2739	-0.19105	-0.14135	-0.62186	-1.35091	-0.47273	-1.36748	0.007777	-0.43959	-0.37332	0.753397	0.736828	2.8577	1.46588	-0.32361	0.107193	1.64814	-0.92011	0.306025	-0.73784	0.703689	2.37719	-0.73784	-0.10821	-1.21835	0.140332	-0.37332	0.554565
	AC245297.3	-0.66262	-0.3613	0.196705	-0.43198	0.944426	1.08951	0.219025	-0.98998	-1.16482	-0.44314	-0.71098	-0.85978	-0.18274	-1.19086	0.736105	-1.41034	-0.7705	-0.3055	1.80375	-0.62914	0.308305	0.003264	-0.69238	0.192985	-1.25038	-0.36874	-0.46546	-0.24598	-0.83746	0.140905	1.34247	-0.8077	-1.05694	1.13787	0.118585	0.494305	0.278545	1.39827	-0.42826	3.54099	-1.3099	-0.6589	0.092545	-0.12694	1.08207	-0.63286	1.65123	1.76283
	TTN-AS1	-1.2183	1.49745	-0.82186	0.220289	0.068359	0.367471	-0.30672	1.54493	-0.52512	-1.23966	-0.92868	-0.07645	-0.97141	-1.28477	-1.44382	0.165689	0.004263	0.189428	-0.14292	-0.74114	0.505157	-0.30909	0.244028	0.035124	-1.46044	-0.92631	-1.43907	-0.00048	-0.39693	0.410201	1.32415	-0.28773	1.47608	2.40665	0.308123	-0.772	1.90101	-1.46281	2.03158	-0.68179	1.69923	-0.07645	-0.61295	0.571626	-1.05687	0.676078	0.376966	0.972816
	AL136084.3	-1.18724	-0.28888	-0.6288	0.115784	-1.34911	-1.26818	-0.70974	-0.37791	3.06985	-0.79876	-0.03799	0.115784	-0.72592	-0.29698	0.326211	0.560917	-0.28079	-1.30864	-1.22771	-0.37791	0.633757	1.0627	-0.09464	1.20838	-1.26008	-0.42647	-1.19534	-1.22771	-0.72592	0.88465	0.172437	0.88465	0.479984	1.89632	2.00962	0.220997	-0.65308	0.366677	0.569011	-0.53168	-1.04966	0.002478	-0.5074	-0.32935	0.488077	0.431424	1.87204	1.75873
	MIATNB	-1.45626	0.727209	-0.21114	1.05804	-0.80663	-0.77054	0.630968	-1.02317	-0.8728	0.276079	-1.01114	-0.4337	-0.42768	-1.24573	-1.16152	-0.60814	0.34826	-0.6743	0.173823	-1.20964	0.733224	0.089612	-0.62618	1.94225	0.516682	-0.32543	-0.61415	-0.94498	-0.93295	0.107657	0.408411	1.43097	1.70165	3.05504	1.51518	-0.32543	-0.34949	-0.8728	0.420441	0.709164	0.077582	-0.86077	-1.01114	1.07007	-0.86077	-0.80062	1.03999	1.1242
	AC092718.4	-0.69101	-0.79043	0.416811	-0.1513	1.68087	0.771884	1.60985	-0.52058	-0.80464	0.928115	0.416811	2.17797	-0.57739	-0.54899	0.502029	-0.67681	0.146956	1.21217	0.771884	-0.42116	1.93652	-0.59159	-0.90406	-1.0887	2.12116	1.16956	-1.0887	-0.53478	0.672463	-0.02348	-0.98927	0.004928	-0.76203	-0.98927	-1.25913	-0.76203	-0.46377	1.66667	-0.23652	-1.5858	0.132754	-0.50638	1.78029	-0.03768	-0.23652	-0.44956	-0.81884	-0.27913
	AC109322.1	0.903784	-1.27419	-0.15831	-0.29276	1.05167	1.576	0.110572	-1.03219	1.48189	1.29367	-0.41375	-0.17176	-0.77675	2.61121	1.11889	-0.10454	1.30711	0.150905	0.634899	0.056795	-0.1852	-0.96497	1.07856	0.258459	0.204682	-0.11798	-0.72297	-0.19865	0.903784	-1.09941	-0.26587	-1.18008	-0.29276	-1.38174	-0.48098	-0.97841	1.44155	0.742453	-0.83053	-1.43552	0.903784	-0.77675	2.1541	-0.17176	-0.62886	-0.46753	-1.01875	-1.28763
	Z83851.2	2.00741	-0.82382	0.370607	-0.13813	-0.84594	0.237892	-0.9123	-0.24873	-0.42568	1.91894	-0.02754	2.16225	0.30425	4.1972	-0.46992	-0.46992	-0.60263	1.10054	0.370607	-0.53627	1.12265	-0.89018	-0.62475	0.149416	0.30425	-1.11137	0.105178	0.768749	-0.18237	0.083059	-0.58051	-0.93442	-0.66899	0.06094	-0.86806	-0.00542	-1.46527	0.105178	-0.49204	0.348488	0.348488	-1.08925	0.680273	-0.07177	-0.35932	-0.00542	-1.04501	-0.58051
	Z95115.1	1.57315	-0.40337	-0.21362	-0.40337	2.17401	-0.84611	-0.38756	0.434672	1.3834	-0.03969	-0.59312	-0.10294	-0.71961	-0.54568	0.403048	-0.48243	3.48641	0.956472	3.61291	-0.56149	0.292363	-0.35593	-0.19781	-0.97261	0.181678	0.023557	0.323987	-0.79867	-0.26106	-0.3085	-0.75124	-0.90936	-0.59312	-0.40337	-0.51406	-0.49824	0.956472	-0.27687	-0.5773	-0.15038	0.687666	-0.49824	-0.59312	0.134242	-1.0991	0.276551	-0.48243	-0.60893
	LINC00665	-0.13922	-0.62493	2.39398	-0.40472	0.084113	0.368356	-0.45158	0.229358	-0.55622	-0.5406	2.66417	0.366794	0.179381	1.44286	0.151269	-0.69365	-0.85295	0.769732	-0.11423	4.60545	-0.04864	-0.74207	-0.69053	-0.05645	-0.54684	-0.62025	0.113787	0.274649	-0.72176	-0.07675	-0.49999	-0.4344	-0.77799	-0.5812	-0.45314	-1.0919	-0.07675	-0.92636	-0.01116	0.184066	0.074742	0.027889	0.515163	-0.4016	-0.46719	0.754114	-0.82484	-0.17046
	AL121832.2	2.10143	-0.16876	0.960853	-0.55261	0.642807	0.456366	0.006715	-1.14483	0.467333	-0.93646	1.38857	-0.02619	0.171221	0.40153	0.81828	0.412497	2.39754	0.697642	1.65178	0.412497	-1.19967	-0.33327	-0.44294	-0.69518	0.489267	1.98079	0.686675	-0.09199	-0.82679	-0.3223	0.873116	-1.19967	-1.90156	-0.93646	0.522168	-0.48681	-0.81582	2.33174	-0.19069	-0.47584	-0.60744	-0.96936	-0.58551	-0.70615	-0.50874	-0.82679	-1.09	-1.02419
	AC068580.3	-0.8772	-0.68204	-0.09658	1.6964	0.28153	0.354712	0.513275	-0.93818	0.793809	0.013193	-0.48689	-0.04779	1.61102	0.013193	-0.71864	0.427895	0.02539	-0.53568	-0.4381	2.63558	-0.4625	4.09923	-0.865	-0.21855	-0.19416	0.135164	-0.865	0.562064	-0.66985	1.90375	0.013193	-0.53568	-1.40167	-1.13334	-0.71864	-0.25514	-0.74303	-0.24295	-0.88939	0.049784	-0.93818	-0.12098	0.964569	-0.62106	-0.15757	-0.08438	0.098573	-0.37712
	AL358216.1	-0.81433	-0.66236	-0.57552	-0.89031	1.84508	-0.71663	0.727046	0.195164	-0.52125	1.42175	1.04183	0.249437	0.455677	0.94414	0.716191	-0.34757	0.727046	-0.7492	0.55337	-0.65151	1.20465	0.14089	-0.72749	-0.39099	-0.01108	2.02961	4.33082	-0.52125	-1.16168	-0.57552	0.086616	-0.36928	-0.70578	-0.59723	-0.72749	-0.77091	0.227728	-0.82518	-0.43441	-0.47783	-0.00022	-0.30415	-0.76005	-0.08706	0.889867	0.282002	-1.08569	-0.91202
	AL031673.1	0.607624	-0.48901	-0.37151	-0.55951	-0.23052	-0.39501	0.364798	-0.18352	-0.31668	-0.23835	-0.94333	-0.19135	-0.73967	0.779951	4.42234	-0.76317	0.450962	-0.48901	1.46926	-0.83366	1.17161	-0.21485	-0.59867	-0.52034	1.56326	0.450962	1.57893	-0.46551	2.06458	-0.23835	-0.23052	-0.87283	0.137638	-0.64567	-0.81016	-0.724	1.54759	-0.40284	-0.96683	-0.7475	0.458795	-0.38718	0.129805	-0.8415	0.349132	-0.37935	-0.17568	-0.63
	AC012640.2	-0.10665	-0.87334	-0.24788	-0.46982	2.41537	0.599519	-0.30841	-0.24788	0.417934	0.579343	-0.51017	2.83907	-0.30841	1.36621	-0.08647	-0.48999	4.15052	0.33723	0.256525	-0.40929	0.7004	-0.71193	-0.30841	-0.08647	-0.30841	0.538991	-0.32858	-0.38911	-0.91369	-0.61105	-0.95404	-0.10665	0.034588	-1.01457	-0.63122	-0.36894	1.5478	0.135468	-0.55052	-0.55052	-0.26805	0.236349	-0.67158	0.195997	-0.40929	-0.59087	-1.23651	-0.51017
	ZNF337-AS1	2.63377	-0.03031	-1.04611	-0.44238	-0.14531	-0.04948	-0.62446	0.055934	0.103849	-0.76821	-0.3753	1.24423	-0.74904	0.295509	2.11628	-0.25072	0.688413	0.477586	2.4996	-0.8257	-0.49988	-0.55738	-0.70113	-0.04948	1.05257	0.841741	1.70421	-0.93112	2.99792	-0.83529	-0.76821	-1.08445	-0.40405	-0.07823	-0.85445	-0.60529	1.1484	-0.12614	-0.09739	-0.36572	0.381756	-0.62446	-0.39447	-0.66279	-0.47113	-0.8257	-0.75862	-0.49988
	AC133552.6	-0.58263	0.217155	-0.63479	-0.40876	3.83356	-0.94775	-0.0958	-1.19116	0.721366	-0.18274	0.860458	1.67763	0.930005	-0.89559	0.773525	0.59966	0.338861	-0.28706	1.69501	-0.70433	0.286701	-0.11319	0.460567	0.391021	-0.68695	-0.00887	2.72082	-0.8782	-1.19116	-0.32183	0.460567	-0.60001	-1.19116	-0.49569	-0.53047	-0.6174	0.199768	-0.8782	-1.19116	0.025902	-0.16535	0.251928	0.808299	0.043289	0.530113	-0.58263	-1.06945	-0.18274
	AC011442.1	1.17483	-0.35012	-0.78714	-0.89872	2.54171	-0.03397	-0.17344	-1.13119	0.747103	1.92801	-1.10329	0.598328	1.58396	0.226389	0.88658	-0.02467	0.1613	0.356568	-1.0475	0.849386	-0.33152	0.114808	-0.79644	-0.20134	0.337971	-0.23853	3.43436	0.021823	-0.19204	-0.07116	-1.14048	0.551835	-0.48029	-1.10329	-1.37295	-0.07116	-0.35941	-1.37295	1.23992	0.430955	-0.4524	0.272881	-0.59188	-0.99171	0.496044	-0.4152	-0.85223	0.003226
	AP001178.2	0.492268	-0.74835	1.46704	-0.52681	-1.14712	-0.40275	-0.21666	0.634053	0.350483	1.31639	-1.14712	1.05055	1.78605	-0.05715	0.96193	-0.29641	-0.73949	0.10236	-0.41161	-1.14712	3.61153	0.527714	0.811284	-1.14712	1.11258	0.50113	-0.08373	-0.67746	0.598607	-0.15463	-1.14712	-0.27869	-1.14712	-0.89013	-0.7838	0.013744	0.811284	-0.51795	1.18347	-1.14712	0.908761	-0.54453	-1.14712	0.678361	0.953069	-0.57112	-1.06736	-0.57998
	AL358472.3	-0.23702	0.103565	-0.39028	0.00139	4.0373	0.648498	-0.33919	-0.25405	-0.35622	-0.78195	1.29561	1.10828	-1.22471	-0.28811	-0.74789	0.018419	-0.21999	0.682556	1.44887	-0.20296	1.95974	-1.22471	-0.9863	0.069507	0.733644	0.648498	-0.25405	-0.74789	1.56807	0.989081	-0.5776	0.529294	-1.22471	0.784731	-0.8671	-0.76492	0.597411	-0.71383	-0.21999	0.035448	0.376032	-0.59463	-0.69681	-0.71383	-0.28811	-1.22471	-1.00333	-1.22471
	AC040970.1	0.911671	-0.96633	-0.73543	0.372899	0.896277	-0.79701	1.72752	-0.11969	-1.15106	-0.48914	-0.5815	-0.27363	2.57417	-0.30441	0.696162	1.40426	0.680769	0.588408	2.23551	-0.16587	1.35808	0.203571	0.665375	-0.30441	-0.04272	-0.30441	-0.50453	0.003456	0.603801	0.77313	-1.35117	0.634588	-1.55129	-0.84319	-1.05869	-0.68925	0.15739	0.203571	-1.33578	-1.55129	0.449867	-1.55129	0.388293	-0.5661	-1.22802	-1.32038	0.126604	0.526834
	AL121672.3	1.26502	-0.69563	-0.9263	-1.14648	-0.10849	0.877082	1.11823	0.552054	0.279451	1.45374	-0.62224	-0.21333	-1.14648	1.4852	0.96096	-1.14648	0.027817	2.33446	1.6215	-0.25527	-0.47545	-0.31818	1.0029	-0.38109	2.7224	-0.9892	1.93604	-0.70612	-0.91581	-0.91581	-0.67466	-1.14648	-0.52788	-0.39157	-0.42303	-0.49642	0.363329	-0.08752	0.394783	0.069756	-0.51739	-0.83193	1.3489	-0.89484	-0.25527	0.122179	-0.91581	-1.01017
	AC133528.1	-0.35725	0.077417	3.21886	-0.51531	0.018145	1.51971	-0.41652	-0.39676	-0.59434	1.63826	0.709657	-0.17943	-0.57458	-0.73264	4.34504	0.492325	-0.94997	-0.39676	0.887475	-0.67337	0.551597	-0.19919	-0.8907	-0.73264	-0.33749	-0.83143	0.76893	0.472567	-0.08064	-0.08064	-0.25846	-0.57458	-0.35725	-0.1004	-0.85119	-0.6141	0.709657	-0.04113	0.235477	-0.65361	0.492325	-0.25846	0.29475	-0.57458	-0.57458	-0.69313	-0.57458	-0.73264
	CU634019.6	2.16434	-0.57898	-0.62979	-0.51125	0.228207	0.132247	-0.90073	3.07878	-0.70317	0.008064	-0.38706	-0.58463	0.098379	0.17176	-0.77655	-0.13305	-0.60721	3.0562	1.18216	-0.79348	2.15869	0.211273	0.905571	0.013709	-0.19515	-0.8838	1.54907	-0.43222	-0.0879	-0.72575	-0.51689	-0.96847	-0.96847	-0.47738	-0.38142	-0.12176	-0.3532	1.44182	-0.36449	-0.78219	-0.5056	-0.14999	-0.16128	-0.29675	-0.43222	-0.71446	-0.72575	-0.75397
	AL807752.5	1.81516	-0.40249	-0.13163	-0.38556	1.25652	0.799443	-0.21627	-0.87649	-0.14856	-0.52099	0.206943	0.410086	5.25166	0.630157	0.2408	-0.72413	-0.08084	1.79823	-0.25013	0.376229	-0.89341	-0.52099	-0.28399	-0.3517	-0.41941	-0.16549	0.105372	0.2408	-0.63949	-0.08084	-0.57177	-0.9442	-0.9442	-0.74106	-0.74106	-0.25013	-0.40249	0.985657	0.054586	-0.31784	0.8333	-0.03006	-0.41941	-0.01313	-0.75799	-0.33477	-0.55484	-0.21627
	LINC00472	2.41959	-0.18577	3.11346	-0.81318	-0.83445	-0.19109	-0.69089	-0.39048	0.165154	1.8613	-0.03689	-0.21767	1.17805	-0.23894	2.00752	-0.71482	-0.52075	0.816494	-0.87433	-0.70153	0.290105	-0.14589	0.002984	-0.12728	0.077423	-0.4596	3.58668	-0.65101	-0.82914	-0.48619	-0.34528	-0.71482	-0.44099	-0.11665	-0.10867	-0.23097	0.513422	-0.55531	-0.16982	-0.77597	0.104008	-0.66165	-0.52606	-0.00765	-0.48884	-0.40909	-0.18577	-0.54733
	ITPKB-IT1	5.17021	0.566003	-0.13396	-0.2584	-0.67838	0.06825	0.348236	-0.35173	-0.55394	-0.14952	-0.49172	-0.88059	-0.0873	1.26597	1.51484	-0.63171	-0.4295	-0.22729	-0.67838	-0.00952	0.348236	-0.18063	0.06825	0.534893	2.86811	-0.22729	0.286017	-0.11841	-0.53839	-0.53839	-0.46061	0.021586	-0.36728	0.052696	-0.77171	0.021586	-0.56949	-0.69393	0.083805	0.037141	0.037141	-0.64727	-0.10285	-0.70949	-0.70949	0.021586	0.332681	-0.56949
	AC124319.1	-0.1666	-0.52463	0.907511	-0.75991	0.18121	-0.19728	4.01731	0.130062	-0.28935	-0.66785	-0.2382	-0.75991	0.017536	-0.27912	3.02503	-0.60647	-0.69853	-0.5144	-0.4428	-0.78037	-0.48371	0.529016	-0.19728	-0.14614	0.43695	1.27578	0.67223	0.477868	-0.20751	2.41126	-0.58601	-0.91336	-0.91336	-0.91336	-0.84175	0.119832	-0.43257	-0.07453	1.15302	-0.72922	-0.47348	0.508557	1.05072	-0.50417	-0.40188	-0.64739	-0.50417	-0.47348
	AC027796.1	-1.00437	-0.81206	1.40826	0.341808	-0.13023	-0.14771	-1.21417	-0.37499	0.848811	0.376774	0.516636	-0.18268	-0.60227	0.341808	-0.07778	0.341808	0.114531	0.184462	3.64607	-0.32254	2.64955	-0.28758	-0.42744	-0.13023	-0.13023	-0.37499	-0.35751	2.43975	0.778879	0.918742	-0.32254	-0.58478	-0.34002	0.114531	-0.96941	-0.88199	0.009633	-0.51485	-0.74213	-0.75961	-1.21417	1.72295	-1.21417	-1.21417	0.359291	-0.11275	-0.1652	-0.79458
	AL121772.2	1.33906	-0.56773	0.059896	0.759251	-0.86062	-0.22702	1.85909	-0.24495	-0.25093	-0.86062	-0.26288	0.293014	-0.53784	0.239218	0.795116	-0.86062	-0.65739	-0.15529	-0.86062	-0.26288	1.04019	-0.86062	3.80174	-0.58566	3.28769	-0.33461	1.32113	-0.18518	0.96846	-0.86062	0.424517	-0.86062	-0.86062	-0.86062	0.143579	0.28106	-0.06563	-0.47209	-0.32266	0.149557	0.179444	-0.32266	-0.86062	-0.40634	-0.86062	0.287037	-0.6813	-0.35852
	TDRKH-AS1	-0.3289	-0.50355	-0.51943	2.30682	3.41827	0.988963	-0.7576	-0.93226	-0.186	0.322094	-0.34478	-0.56707	-0.58294	-0.31302	2.68789	-0.21775	0.385605	0.576139	0.877818	-0.17012	0.449116	-0.67821	-0.88462	-0.40829	0.798429	0.94133	2.75141	-0.17012	-0.67821	-0.67821	-0.70997	-0.26539	-1.01165	0.131559	-0.36065	-0.26539	-0.3289	0.846063	-0.80523	-0.26539	-0.58294	-0.59882	0.05217	-0.9005	0.004537	-0.21775	-0.86875	-0.63058
	AC068580.1	-0.13201	-0.86121	-0.86121	1.85171	-0.86121	1.79682	1.31854	-0.86121	-0.39076	-0.10065	-0.16338	0.087529	-0.13985	1.69489	-0.11633	0.573659	-0.3986	-0.86121	-0.86121	1.85955	-0.3986	3.30226	0.440365	-0.19474	-0.06929	0.97354	-0.09281	-0.02224	-0.07713	0.032643	1.68705	-0.86121	-0.86121	-0.86121	-0.86121	0.087529	1.09115	0.032643	-0.86121	-0.86121	-0.21826	-0.86121	-0.86121	-0.86121	-0.86121	-0.86121	-0.4378	-0.86121
	AP001120.2	1.03702	-0.63733	0.771401	-0.86975	-0.06815	-0.86975	0.704996	-0.86975	-0.86975	1.23149	0.401431	-0.86975	0.614875	-0.0302	1.63467	-0.39069	-0.86975	-0.21044	1.77222	-0.86975	-0.63259	-0.21993	0.292337	-0.27211	-0.49029	0.752429	3.22839	-0.22467	2.72086	0.776145	-0.86975	-0.86975	-0.86975	0.387201	-0.86975	-0.86975	-0.86975	-0.86975	1.42596	-0.86975	0.04569	-0.58041	-0.86975	-0.86975	0.871009	0.515268	0.557957	-0.71322
	AP006545.1	0.355646	-0.6875	0.007931	-0.71818	-0.51364	0.560184	-0.54432	0.396554	-0.55455	0.284058	-0.19661	-0.82045	-0.03298	-0.03298	0.93858	-0.12502	-0.62614	0.519276	5.24411	-0.51364	0.80563	-0.65682	0.488596	-0.3091	1.77719	1.15335	1.33743	-0.6875	-0.47273	0.795403	-0.67727	-0.74886	-0.29888	-0.81022	-0.82045	-0.35001	0.754495	0.028385	0.734041	-0.17615	-0.53409	-0.61591	-0.63636	-0.51364	-0.60568	-0.28865	-0.58523	-0.67727
	AL512274.1	-0.24165	-0.11738	-0.02862	-0.34817	1.65787	-0.54344	-0.27716	0.148904	-0.61445	0.752489	0.184409	0.077894	-0.06413	-0.54344	-0.29491	-0.63221	-0.5612	0.273171	-0.04637	0.131151	-0.33041	-0.20615	0.841252	-0.52569	0.539459	0.894509	0.787994	-0.29491	5.86521	-0.54344	-0.18839	-0.49019	0.237666	-0.34817	-0.68546	-0.61445	-0.50794	-0.20615	-0.08188	1.00102	-0.45468	-0.34817	-0.34817	-0.73872	-0.09963	-0.20615	-0.70322	-0.70322
	LINC02188	-0.29798	-0.70016	-0.58428	-0.55701	1.18121	2.29231	-0.74106	-0.0594	-0.78195	0.21326	-0.14802	-0.1821	1.00398	0.520005	1.86968	-0.78195	-0.78195	1.91058	-0.78195	0.649519	0.226893	-0.70697	-0.44113	0.049663	0.288242	-0.73424	3.96917	0.826749	-0.69334	0.301875	-0.66607	0.465472	-0.49566	-0.70697	-0.56383	-0.76151	0.138278	-0.29798	2.00601	-0.74106	-0.3048	-0.78195	-0.29116	-0.40704	-0.78195	-0.55019	-0.52293	-0.75469
	LINC00511	2.61827	-0.78502	-0.10992	-0.56711	0.537415	0.306683	-0.68675	2.55845	-0.78288	1.09715	-0.30219	-0.41329	0.178499	-0.04155	0.398549	-0.63334	0.244727	-0.82775	-0.66538	-0.02446	0.503232	-0.56924	-0.4026	1.25952	3.01564	-0.43892	1.73167	-0.19324	0.490414	-0.24878	-0.78929	-0.82775	-0.81279	-0.76152	-0.72306	-0.76366	-0.43892	-0.30433	-0.03728	-0.69315	0.174226	-0.82775	-0.54147	2.63536	-0.17828	-0.70384	-0.76152	-0.67179
	FOXP4-AS1	1.78308	-0.60835	1.70782	-0.58327	-0.62508	0.62081	-0.44948	-0.08993	-0.73378	0.528831	-0.20699	0.4703	0.946914	0.353237	0.612448	-0.23208	0.52047	0.453577	1.96704	-0.6418	-0.34078	-0.90101	-0.90101	-0.45784	4.31666	-0.90101	1.56568	-0.02304	0.353237	-0.90101	-0.82576	-0.90101	-0.29897	-0.71705	-0.70869	-0.65852	-0.44948	1.0807	-0.72542	0.662618	-0.11502	-0.59163	-0.60835	-0.06485	-0.90101	-0.04812	-0.2488	-0.58327
	FIRRE	-0.78131	-0.54119	3.0723	-0.61147	-0.19566	3.01373	0.226015	1.51446	-0.6349	0.056175	-0.70518	1.32705	-0.08438	-0.35964	2.72091	-0.79888	0.975654	-0.78717	1.05179	-0.48263	-0.40649	-0.73446	0.003466	-0.02582	-0.58219	-0.76374	0.922945	1.86585	-0.67589	-0.0961	-0.73446	-0.51777	-0.62318	-0.74032	-0.0551	-0.65247	-0.0961	-0.77546	-0.49434	-0.6349	0.378285	-0.40649	-0.68175	-0.57048	-0.60562	0.600834	-0.37721	-0.00825
	AC023024.1	-0.04126	-0.53543	0.40799	-0.55789	0.587689	0.8797	0.452915	-0.53543	-0.37819	-0.17603	-0.62528	0.475377	0.924625	1.19417	0.160904	-0.51297	-0.58035	-0.17603	0.722463	-0.55789	1.53111	0.610152	0.273216	0.02613	-0.10864	-0.62528	5.5968	-0.46804	-0.42312	-0.28834	-0.73759	-0.42312	0.385528	-0.73759	-0.58035	-0.64774	0.924625	-0.46804	-0.42312	-0.42312	-0.0188	-0.80498	-0.26588	-0.62528	-0.64774	-0.6702	-0.37819	-0.55789
	DDX11-AS1	1.22966	-0.63001	2.71739	-0.78737	-0.68723	0.45718	-0.84459	1.68742	0.042332	0.643147	0.213993	0.314129	1.38701	2.48851	0.972165	-0.3296	0.943555	0.500096	2.54573	0.113857	0.98647	-0.47265	-0.78737	-0.47265	-0.51557	0.714673	0.385655	0.242603	-0.15794	0.943555	-1.10208	-0.97333	-1.51693	-0.84459	-0.65862	-0.71584	-0.70154	-0.0435	-0.25808	-0.18655	-0.58709	-0.65862	-0.8875	-0.42974	-0.8732	-0.30099	-0.98764	-1.07347
	AL121992.3	0.977791	-0.70525	-0.70525	1.36196	0.264328	1.17902	-0.70525	-0.70525	0.593619	-0.70525	-0.70525	1.63637	-0.70525	-0.70525	1.74613	0.374092	0.868027	-0.19302	-0.70525	-0.32108	-0.33937	-0.15643	0.575325	1.41684	-0.70525	4.30728	-0.70525	0.685088	0.008214	-0.70525	-0.13814	-0.70525	-0.70525	0.575325	-0.70525	-0.70525	0.868027	-0.70525	-0.70525	-0.70525	-0.70525	-0.70525	-0.70525	-0.70525	-0.70525	0.904615	-0.35766	0.794852
	AP000851.2	3.25408	-0.27947	2.6949	-0.5085	-0.46983	0.78238	-0.44306	0.26484	-0.5085	-0.5085	-0.19321	-0.5085	1.13038	-0.46983	-0.5085	-0.5085	-0.5085	-0.15752	-0.5085	-0.44008	-0.20808	-0.5085	-0.45198	-0.33896	1.87992	-0.4847	1.48136	3.54854	-0.5085	-0.26757	-0.44901	-0.44306	-0.26162	-0.48767	-0.48767	-0.5085	-0.33301	-0.5085	0.187506	-0.5085	-0.5085	-0.5085	-0.21998	1.48433	-0.5085	-0.42224	-0.25865	-0.4966
	LINC01883	1.11315	-0.11817	1.32946	-0.4676	-0.4676	0.014942	-0.4676	0.331092	-0.4676	-0.4676	4.50761	-0.4676	-0.4676	-0.4676	-0.4676	-0.4676	-0.4676	1.39602	-0.4676	-0.4676	-0.21801	-0.4676	-0.16809	-0.0849	0.480848	-0.4676	3.65899	1.01331	-0.4676	0.098139	-0.4676	-0.4676	-0.4676	-0.4676	-0.4676	-0.4676	0.630603	-0.4676	-0.06826	-0.4676	-0.4676	-0.4676	0.796999	-0.4676	-0.4676	-0.4676	-0.21801	-0.4676
	AC104117.3	0.637496	-0.55883	-0.27082	-0.22651	0.017181	-0.55883	-0.02713	5.44494	-0.55883	-0.55883	0.260876	-0.22651	1.14704	0.482417	2.21044	-0.55883	-0.55883	-0.16005	-0.55883	0.017181	-0.07144	-0.00497	0.083643	-0.04928	2.03321	-0.38159	0.127951	0.615342	-0.02713	-0.55883	-0.55883	-0.55883	0.216568	-0.55883	-0.40375	-0.55883	-0.55883	0.260876	-0.16005	-0.55883	-0.55883	-0.55883	-0.55883	-0.00497	-0.55883	-0.18221	-0.31513	-0.4259
	LINC01508	0.022052	-0.60354	0.173711	-0.05378	4.74244	0.950963	-0.37605	-0.30022	-0.64146	-0.64146	-0.14856	1.57656	0.097882	1.50073	0.382242	-0.43292	-0.14856	1.38698	1.65239	2.46755	-0.64146	-0.64146	-0.52771	-0.64146	-0.33814	-0.64146	0.059967	-0.20544	0.097882	0.32537	-0.58458	-0.64146	-0.64146	-0.52771	-0.64146	-0.64146	-0.12961	0.173711	-0.54667	-0.64146	-0.30022	-0.64146	0.230583	-0.31918	-0.47084	-0.45188	-0.39501	-0.64146
	AC006206.2	-0.39107	-0.39107	-0.39107	-0.39107	-0.39107	-0.39107	-0.39107	3.88029	0.39041	1.84631	4.43695	0.80791	1.21471	-0.39107	-0.39107	-0.39107	0.497461	-0.39107	-0.39107	-0.39107	-0.39107	-0.39107	-0.18767	-0.39107	0.904256	-0.39107	-0.39107	-0.39107	-0.39107	-0.39107	-0.0378	-0.39107	-0.39107	-0.39107	-0.39107	-0.39107	-0.39107	-0.16626	-0.39107	-0.39107	-0.39107	-0.39107	-0.39107	-0.39107	-0.39107	0.882846	-0.39107	-0.39107
	LINC02189	0.155842	-0.44449	0.756178	-0.44449	1.06835	1.02032	-0.44449	-0.18035	-0.44449	0.395976	-0.44449	0.083802	-0.44449	0.035775	0.059789	-0.44449	-0.44449	1.83678	-0.44449	-0.25239	-0.2764	-0.44449	-0.44449	0.131829	0.323936	0.155842	5.94308	0.780191	-0.44449	0.011762	-0.18035	-0.44449	-0.44449	-0.44449	-0.44449	-0.44449	0.011762	-0.44449	-0.10831	-0.44449	0.227882	-0.44449	-0.44449	-0.44449	-0.44449	-0.44449	-0.44449	-0.44449
	AP001271.1	-0.39365	-0.39365	-0.39365	-0.39365	-0.39365	0.675766	-0.39365	2.91541	0.255011	1.72327	-0.39365	-0.39365	-0.39365	-0.39365	-0.39365	-0.39365	-0.39365	-0.39365	-0.39365	-0.39365	-0.39365	-0.39365	-0.39365	1.85475	4.67293	1.46906	1.08776	-0.39365	-0.39365	-0.39365	-0.39365	-0.39365	-0.39365	-0.39365	-0.39365	1.09214	-0.39365	-0.39365	-0.39365	-0.39365	-0.39365	-0.39365	-0.39365	-0.39365	-0.39365	-0.39365	-0.39365	-0.39365
	MAFA-AS1	-0.12552	-0.41334	-0.41334	-0.41334	3.76771	-0.41334	-0.41334	1.57114	0.344093	3.10117	-0.41334	-0.41334	-0.41334	2.26799	-0.41334	2.677	-0.41334	-0.41334	-0.41334	-0.41334	-0.41334	-0.12552	-0.41334	-0.41334	1.64689	-0.12552	-0.41334	-0.41334	-0.41334	-0.41334	-0.14067	-0.41334	-0.41334	-0.41334	-0.41334	-0.41334	-0.41334	-0.41334	-0.41334	-0.41334	-0.41334	-0.41334	-0.41334	-0.41334	-0.41334	0.434986	-0.41334	-0.41334
	IGFL2-AS1	-0.35558	-0.35558	-0.35558	-0.35558	1.96615	-0.35558	-0.35558	-0.05064	-0.09222	4.80767	-0.11994	-0.35558	0.635488	0.136489	-0.35558	0.573113	-0.35558	0.074114	-0.35558	-0.35558	0.136489	-0.35558	-0.15459	-0.33479	-0.27241	0.087975	-0.24469	-0.35558	3.9968	-0.35558	-0.33479	-0.35558	-0.35558	-0.35558	-0.35558	-0.35558	-0.35558	-0.25162	-0.35558	-0.35558	-0.35558	-0.35558	0.094906	-0.35558	-0.35558	-0.35558	-0.35558	-0.34172
[truncated: 3 more columns]

[truncated: 7 more sheets: Supplementary Fig 4, Supplementary Fig 5, Supplementary Fig 6, Supplementary Fig 7, Supplementary Fig 8, Supplementary Fig 9, Supplementary Fig 10]
